# Supplementary material for: 4-[5-(4-Formyl­phen­oxy)pent­oxy]benzaldehyde
Source: Acta Crystallogr Sect E Struct Rep Online. 2012 Aug 8;68(Pt 9):o2664. doi: 10.1107/S1600536812034241 (PMC3435688; doi:10.1107/S1600536812034241)
Supplement: Supplementary file 1 [file e-68-o2664-sup1.cif]

##############################################################################
#                                                                            #
# This CIF contains the data in a paper accepted for publication in          #
# Acta Crystallographica Section E. It conforms to the requirements of       #
# Notes for Authors for Acta Crystallographica Section E, and has been       #
# peer reviewed under the auspices of the IUCr Commission on Journals.       #
#                                                                            #
# Full details of the Crystallographic Information File format               #
# are given in the paper "The Crystallographic Information File (CIF):       #
# a New Standard Archive File for Crystallography" by S. R. Hall, F. H.      #
# Allen and I. D. Brown [Acta Cryst. (1991), A47, 655-685].                  #
#                                                                            #
# The current version of the core CIF dictionary is obtainable from          #
# ftp://ftp.iucr.org/pub/cif_core.dic.                                       #
#                                                                            #
# Software is freely available for graphical display of the structure(s)     #
# in this CIF. For information consult the CIF software page                 #
# http://www.iucr.org/resources/cif/software.                                #
#                                                                            #
# This file may be used for bona fide research purposes within the           #
# scientific community so long as proper attribution is given to the journal # 
# article from which it was obtained.                                        #
#                                                                            #
##############################################################################
data_I
_audit_creation_method     SHELXL-97
_chemical_name_systematic
;
4-[5-(4-Formylphenoxy)pentoxy]benzaldehyde
;
_chemical_name_common     ?
_chemical_formula_moiety     'C19 H20 O4'
_chemical_formula_sum     'C19 H20 O4'
_chemical_formula_iupac     'C19 H20 O4'
_chemical_formula_weight     312.35
_chemical_melting_point     ?
_symmetry_cell_setting     monoclinic
_symmetry_space_group_name_H-M     'C 2/c'
_symmetry_space_group_name_hall     '-C 2yc'
loop_
    _symmetry_equiv_pos_as_xyz
    'x, y, z'
    '-x, y, -z+1/2'
    'x+1/2, y+1/2, z'
    '-x+1/2, y+1/2, -z+1/2'
    '-x, -y, -z'
    'x, -y, z-1/2'
    '-x+1/2, -y+1/2, -z'
    'x+1/2, -y+1/2, z-1/2'
_cell_length_a     22.3018(8)
_cell_length_b     4.6829(16)
_cell_length_c     31.6082(12)
_cell_angle_alpha     90.00
_cell_angle_beta     103.752(4)
_cell_angle_gamma     90.00
_cell_volume     3206.5(11)
_cell_formula_units_Z     8
_cell_measurement_reflns_used     4466
_cell_measurement_theta_min     4.2691
_cell_measurement_theta_max     28.4143
_cell_measurement_temperature     190(2)
_exptl_crystal_description     'block'
_exptl_crystal_colour     'colourless'
_exptl_crystal_size_max     0.51
_exptl_crystal_size_mid     0.37
_exptl_crystal_size_min     0.18
_exptl_crystal_density_diffrn     1.294
_exptl_crystal_density_meas     ?
_exptl_crystal_density_method     'not measured'
_exptl_crystal_F_000     1328
_exptl_absorpt_coefficient_mu     0.090
_exptl_absorpt_correction_type     multi-scan
_exptl_absorpt_process_details
;
(CrysAlis PRO; Oxford Diffraction, 2009)
;
_exptl_absorpt_correction_T_min     0.97475
_exptl_absorpt_correction_T_max     1.00000
_exptl_special_details     ?
_diffrn_ambient_temperature     190(2)
_diffrn_radiation_type     MoK\a
_diffrn_radiation_wavelength     0.71073
_diffrn_radiation_source     'Enhance (Mo) X-ray Source'
_diffrn_radiation_monochromator     graphite
_diffrn_measurement_device_type     'Oxford Diffraction Xcalibur Sapphire3'
_diffrn_measurement_method     '\w scans'
_diffrn_detector_area_resol_mean     ?
_diffrn_reflns_number     9589
_diffrn_reflns_av_R_equivalents     0.0195
_diffrn_reflns_av_sigmaI/netI     0.0229
_diffrn_reflns_theta_min     4.28
_diffrn_reflns_theta_max     26.00
_diffrn_reflns_theta_full     26.00
_diffrn_measured_fraction_theta_max     0.996
_diffrn_measured_fraction_theta_full     0.996
_diffrn_reflns_limit_h_min     -24
_diffrn_reflns_limit_h_max     27
_diffrn_reflns_limit_k_min     -5
_diffrn_reflns_limit_k_max     5
_diffrn_reflns_limit_l_min     -38
_diffrn_reflns_limit_l_max     37
_diffrn_standards_number     ?
_diffrn_standards_interval_count     ?
_diffrn_standards_interval_time     ?
_diffrn_standards_decay_%     ?
_refine_special_details
;
Refinement of <i>F</i>^2^ against ALL reflections. The weighted <i>R</i>-factor
<i>wR</i> and goodness of fit <i>S</i> are based on <i>F</i>^2^, conventional
<i>R</i>-factors <i>R</i> are based on <i>F</i>, with <i>F</i> set to zero for
negative <i>F</i>^2^. The threshold expression of <i>F</i>^2^ >
\s(<i>F</i>^2^) is used only for calculating <i>R</i>-factors(gt) <i>etc</i>.
and is not relevant to the choice of reflections for refinement.
<i>R</i>-factors based on <i>F</i>^2^ are statistically about twice as large
as those based on <i>F</i>, and <i>R</i>- factors based on ALL data will be
even larger.
;
_reflns_number_total     3136
_reflns_number_gt     2560
_reflns_threshold_expression     I>2sigma(I)
_refine_ls_structure_factor_coef     Fsqd
_refine_ls_matrix_type     full
_refine_ls_R_factor_all     0.0504
_refine_ls_R_factor_gt     0.0386
_refine_ls_wR_factor_gt     0.0913
_refine_ls_wR_factor_ref     0.0982
_refine_ls_goodness_of_fit_ref     1.058
_refine_ls_restrained_S_all     1.058
_refine_ls_number_reflns     3136
_refine_ls_number_parameters     208
_refine_ls_number_restraints     0
_refine_ls_hydrogen_treatment     constr
_refine_ls_weighting_scheme     calc
_refine_ls_weighting_details
         'calc w=1/[\s^2^(Fo^2^)+(0.0389P)^2^+1.7845P] where P=(Fo^2^+2Fc^2^)/3'
_atom_sites_solution_hydrogens     geom
_atom_sites_solution_primary     direct
_atom_sites_solution_secondary     difmap
_refine_ls_shift/su_max     0.001
_refine_ls_shift/su_mean     0.000
_refine_diff_density_max     0.191
_refine_diff_density_min     -0.180
_refine_ls_extinction_method     none
_refine_ls_extinction_coef     ?
loop_
    _atom_type_symbol
    _atom_type_description
    _atom_type_scat_dispersion_real
    _atom_type_scat_dispersion_imag
    _atom_type_scat_source
    'C' 'C' 0.0033 0.0016
                         'International Tables Vol C Tables 4.2.6.8 and 6.1.1.4'
    'H' 'H' 0.0000 0.0000
                         'International Tables Vol C Tables 4.2.6.8 and 6.1.1.4'
    'O' 'O' 0.0106 0.0060
                         'International Tables Vol C Tables 4.2.6.8 and 6.1.1.4'
_computing_data_collection     'CrysAlis PRO (Oxford Diffraction, 2009)'
_computing_cell_refinement     'CrysAlis PRO (Oxford Diffraction, 2009)'
_computing_data_reduction     'CrysAlis PRO (Oxford Diffraction, 2009)'
_computing_structure_solution     'SIR2004 (Burla <i>et al.</i>, 2005)'
_computing_structure_refinement     'SHELXL97 (Sheldrick, 2008)'
_computing_molecular_graphics     'ORTEP-3 (Farrugia, 1997)'
_computing_publication_material
;
WinGX (Farrugia, 1999), PARST97 (Nardelli, 1995) and Mercury
(Macrae <i>et al.</i>, 2006)
;
loop_
    _atom_site_type_symbol
    _atom_site_label
    _atom_site_fract_x
    _atom_site_fract_y
    _atom_site_fract_z
    _atom_site_U_iso_or_equiv
    _atom_site_adp_type
    _atom_site_calc_flag
    _atom_site_refinement_flags
    _atom_site_occupancy
    _atom_site_symmetry_multiplicity
    _atom_site_disorder_assembly
    _atom_site_disorder_group
    O O1 0.08040(5) 1.1018(3) 0.38389(4) 0.0547(3) Uani d . 1 1 . .
    O O2 0.18750(4) 0.2636(2) 0.54219(3) 0.0319(2) Uani d . 1 1 . .
    O O3 0.32553(4) 0.2744(2) 0.72116(3) 0.0285(2) Uani d . 1 1 . .
    O O4 0.42945(5) 1.1213(2) 0.87886(3) 0.0477(3) Uani d . 1 1 . .
    C C1 0.06143(7) 1.0219(3) 0.41477(5) 0.0405(4) Uani d . 1 1 . .
    H H1 0.0226 1.0931 0.4173 0.049 Uiso calc R 1 1 . .
    C C2 0.09356(6) 0.8247(3) 0.44835(4) 0.0304(3) Uani d . 1 1 . .
    C C3 0.06566(6) 0.7310(3) 0.48055(5) 0.0338(3) Uani d . 1 1 . .
    H H3 0.0254 0.7972 0.4806 0.041 Uiso calc R 1 1 . .
    C C4 0.09498(6) 0.5429(3) 0.51280(4) 0.0312(3) Uani d . 1 1 . .
    H H4 0.0752 0.4815 0.5347 0.037 Uiso calc R 1 1 . .
    C C5 0.15385(6) 0.4457(3) 0.51250(4) 0.0268(3) Uani d . 1 1 . .
    C C6 0.18249(6) 0.5389(3) 0.48024(4) 0.0330(3) Uani d . 1 1 . .
    H H6 0.2227 0.4723 0.4800 0.040 Uiso calc R 1 1 . .
    C C7 0.15283(6) 0.7264(3) 0.44882(4) 0.0341(3) Uani d . 1 1 . .
    H H7 0.1728 0.7901 0.4272 0.041 Uiso calc R 1 1 . .
    C C8 0.16073(6) 0.1576(3) 0.57633(4) 0.0299(3) Uani d . 1 1 . .
    H H8A 0.1226 0.0486 0.5637 0.036 Uiso calc R 1 1 . .
    H H8B 0.1500 0.3185 0.5934 0.036 Uiso calc R 1 1 . .
    C C9 0.20774(6) -0.0332(3) 0.60517(4) 0.0298(3) Uani d . 1 1 . .
    H H9A 0.2207 -0.1820 0.5869 0.036 Uiso calc R 1 1 . .
    H H9B 0.1880 -0.1306 0.6262 0.036 Uiso calc R 1 1 . .
    C C10 0.26483(6) 0.1251(3) 0.63036(4) 0.0283(3) Uani d . 1 1 . .
    H H10A 0.2517 0.2899 0.6456 0.034 Uiso calc R 1 1 . .
    H H10B 0.2878 0.2004 0.6095 0.034 Uiso calc R 1 1 . .
    C C11 0.30789(6) -0.0631(3) 0.66370(4) 0.0301(3) Uani d . 1 1 . .
    H H11A 0.2830 -0.1720 0.6803 0.036 Uiso calc R 1 1 . .
    H H11B 0.3282 -0.2025 0.6481 0.036 Uiso calc R 1 1 . .
    C C12 0.35692(6) 0.1019(3) 0.69529(4) 0.0285(3) Uani d . 1 1 . .
    H H12A 0.3861 -0.0305 0.7141 0.034 Uiso calc R 1 1 . .
    H H12B 0.3803 0.2246 0.6794 0.034 Uiso calc R 1 1 . .
    C C13 0.35974(6) 0.4398(3) 0.75307(4) 0.0247(3) Uani d . 1 1 . .
    C C14 0.32629(6) 0.6109(3) 0.77544(4) 0.0280(3) Uani d . 1 1 . .
    H H14 0.2825 0.6047 0.7680 0.034 Uiso calc R 1 1 . .
    C C15 0.35664(6) 0.7880(3) 0.80814(4) 0.0300(3) Uani d . 1 1 . .
    H H15 0.3336 0.9049 0.8231 0.036 Uiso calc R 1 1 . .
    C C16 0.42127(6) 0.7984(3) 0.81970(4) 0.0301(3) Uani d . 1 1 . .
    C C17 0.45393(6) 0.6280(3) 0.79728(4) 0.0320(3) Uani d . 1 1 . .
    H H17 0.4978 0.6341 0.8048 0.038 Uiso calc R 1 1 . .
    C C18 0.42406(6) 0.4486(3) 0.76408(4) 0.0296(3) Uani d . 1 1 . .
    H H18 0.4471 0.3330 0.7490 0.036 Uiso calc R 1 1 . .
    C C19 0.45393(7) 0.9823(3) 0.85514(5) 0.0378(4) Uani d . 1 1 . .
    H H19 0.4976 0.9940 0.8600 0.045 Uiso calc R 1 1 . .
loop_
    _atom_site_aniso_label
    _atom_site_aniso_U_11
    _atom_site_aniso_U_22
    _atom_site_aniso_U_33
    _atom_site_aniso_U_12
    _atom_site_aniso_U_13
    _atom_site_aniso_U_23
    O1 0.0500(7) 0.0681(8) 0.0458(7) 0.0129(6) 0.0108(5) 0.0243(6)
    O2 0.0310(5) 0.0398(6) 0.0251(5) 0.0092(4) 0.0069(4) 0.0049(4)
    O3 0.0253(5) 0.0331(5) 0.0267(5) -0.0014(4) 0.0056(4) -0.0033(4)
    O4 0.0512(6) 0.0523(7) 0.0426(6) -0.0169(6) 0.0171(5) -0.0155(5)
    C1 0.0343(8) 0.0446(9) 0.0405(8) 0.0074(7) 0.0045(7) 0.0073(7)
    C2 0.0290(7) 0.0312(7) 0.0286(7) 0.0024(6) 0.0024(5) -0.0014(6)
    C3 0.0246(7) 0.0385(8) 0.0370(8) 0.0056(6) 0.0045(6) -0.0006(6)
    C4 0.0275(7) 0.0363(8) 0.0303(7) 0.0016(6) 0.0080(6) 0.0005(6)
    C5 0.0279(6) 0.0285(7) 0.0219(6) 0.0029(6) 0.0016(5) -0.0030(5)
    C6 0.0284(7) 0.0407(8) 0.0305(7) 0.0088(6) 0.0080(6) 0.0011(6)
    C7 0.0335(7) 0.0411(8) 0.0285(7) 0.0047(6) 0.0090(6) 0.0030(6)
    C8 0.0301(7) 0.0325(7) 0.0270(7) -0.0021(6) 0.0065(6) -0.0006(6)
    C9 0.0334(7) 0.0266(7) 0.0278(7) -0.0009(6) 0.0042(6) 0.0005(5)
    C10 0.0331(7) 0.0256(7) 0.0251(7) -0.0005(6) 0.0048(6) 0.0008(5)
    C11 0.0362(7) 0.0268(7) 0.0255(7) 0.0010(6) 0.0035(6) 0.0004(5)
    C12 0.0294(7) 0.0298(7) 0.0267(7) 0.0035(6) 0.0074(5) 0.0015(6)
    C13 0.0262(6) 0.0257(7) 0.0216(6) -0.0024(5) 0.0043(5) 0.0043(5)
    C14 0.0241(6) 0.0325(7) 0.0277(7) -0.0011(6) 0.0065(5) 0.0031(6)
    C15 0.0333(7) 0.0303(7) 0.0283(7) -0.0002(6) 0.0113(6) 0.0006(6)
    C16 0.0332(7) 0.0299(7) 0.0271(7) -0.0055(6) 0.0069(6) 0.0023(6)
    C17 0.0255(7) 0.0356(8) 0.0332(7) -0.0039(6) 0.0038(6) 0.0013(6)
    C18 0.0266(6) 0.0319(7) 0.0306(7) 0.0003(6) 0.0076(6) 0.0007(6)
    C19 0.0370(8) 0.0405(8) 0.0360(8) -0.0114(7) 0.0092(7) -0.0035(7)
_geom_special_details
;
All e.s.d.'s (except the e.s.d. in the dihedral angle between two l.s. planes)
are estimated using the full covariance matrix. The cell e.s.d.'s are taken
into account individually in the estimation of e.s.d.'s in distances, angles
and torsion angles; correlations between e.s.d.'s in cell parameters are only
used when they are defined by crystal symmetry. An approximate (isotropic)
treatment of cell e.s.d.'s is used for estimating e.s.d.'s involving l.s.
planes.
;
loop_
    _geom_bond_atom_site_label_1
    _geom_bond_atom_site_label_2
    _geom_bond_site_symmetry_2
    _geom_bond_distance
    _geom_bond_publ_flag
    O1 C1 . 1.2118(18) ?
    O2 C5 . 1.3552(15) ?
    O2 C8 . 1.4401(15) ?
    O3 C13 . 1.3541(15) ?
    O3 C12 . 1.4436(15) ?
    O4 C19 . 1.2160(18) ?
    C1 C2 . 1.4596(19) ?
    C1 H1 . 0.9500 ?
    C2 C3 . 1.3847(19) ?
    C2 C7 . 1.3963(19) ?
    C3 C4 . 1.3876(19) ?
    C3 H3 . 0.9500 ?
    C4 C5 . 1.3915(18) ?
    C4 H4 . 0.9500 ?
    C5 C6 . 1.3957(19) ?
    C6 C7 . 1.3719(19) ?
    C6 H6 . 0.9500 ?
    C7 H7 . 0.9500 ?
    C8 C9 . 1.5081(18) ?
    C8 H8A . 0.9900 ?
    C8 H8B . 0.9900 ?
    C9 C10 . 1.5241(18) ?
    C9 H9A . 0.9900 ?
    C9 H9B . 0.9900 ?
    C10 C11 . 1.5261(17) ?
    C10 H10A . 0.9900 ?
    C10 H10B . 0.9900 ?
    C11 C12 . 1.5069(18) ?
    C11 H11A . 0.9900 ?
    C11 H11B . 0.9900 ?
    C12 H12A . 0.9900 ?
    C12 H12B . 0.9900 ?
    C13 C18 . 1.3938(17) ?
    C13 C14 . 1.3962(18) ?
    C14 C15 . 1.3717(18) ?
    C14 H14 . 0.9500 ?
    C15 C16 . 1.4009(18) ?
    C15 H15 . 0.9500 ?
    C16 C17 . 1.3838(19) ?
    C16 C19 . 1.4626(19) ?
    C17 C18 . 1.3850(19) ?
    C17 H17 . 0.9500 ?
    C18 H18 . 0.9500 ?
    C19 H19 . 0.9500 ?
loop_
    _geom_angle_atom_site_label_1
    _geom_angle_atom_site_label_2
    _geom_angle_atom_site_label_3
    _geom_angle_site_symmetry_1
    _geom_angle_site_symmetry_3
    _geom_angle
    _geom_angle_publ_flag
    C5 O2 C8 . . 118.40(10) ?
    C13 O3 C12 . . 118.60(10) ?
    O1 C1 C2 . . 125.17(14) ?
    O1 C1 H1 . . 117.4 ?
    C2 C1 H1 . . 117.4 ?
    C3 C2 C7 . . 118.51(13) ?
    C3 C2 C1 . . 120.40(12) ?
    C7 C2 C1 . . 121.08(13) ?
    C2 C3 C4 . . 121.69(12) ?
    C2 C3 H3 . . 119.2 ?
    C4 C3 H3 . . 119.2 ?
    C3 C4 C5 . . 118.91(13) ?
    C3 C4 H4 . . 120.5 ?
    C5 C4 H4 . . 120.5 ?
    O2 C5 C4 . . 124.71(12) ?
    O2 C5 C6 . . 115.36(11) ?
    C4 C5 C6 . . 119.92(12) ?
    C7 C6 C5 . . 120.23(12) ?
    C7 C6 H6 . . 119.9 ?
    C5 C6 H6 . . 119.9 ?
    C6 C7 C2 . . 120.73(13) ?
    C6 C7 H7 . . 119.6 ?
    C2 C7 H7 . . 119.6 ?
    O2 C8 C9 . . 107.74(10) ?
    O2 C8 H8A . . 110.2 ?
    C9 C8 H8A . . 110.2 ?
    O2 C8 H8B . . 110.2 ?
    C9 C8 H8B . . 110.2 ?
    H8A C8 H8B . . 108.5 ?
    C8 C9 C10 . . 113.70(11) ?
    C8 C9 H9A . . 108.8 ?
    C10 C9 H9A . . 108.8 ?
    C8 C9 H9B . . 108.8 ?
    C10 C9 H9B . . 108.8 ?
    H9A C9 H9B . . 107.7 ?
    C9 C10 C11 . . 112.96(11) ?
    C9 C10 H10A . . 109.0 ?
    C11 C10 H10A . . 109.0 ?
    C9 C10 H10B . . 109.0 ?
    C11 C10 H10B . . 109.0 ?
    H10A C10 H10B . . 107.8 ?
    C12 C11 C10 . . 113.55(11) ?
    C12 C11 H11A . . 108.9 ?
    C10 C11 H11A . . 108.9 ?
    C12 C11 H11B . . 108.9 ?
    C10 C11 H11B . . 108.9 ?
    H11A C11 H11B . . 107.7 ?
    O3 C12 C11 . . 106.81(10) ?
    O3 C12 H12A . . 110.4 ?
    C11 C12 H12A . . 110.4 ?
    O3 C12 H12B . . 110.4 ?
    C11 C12 H12B . . 110.4 ?
    H12A C12 H12B . . 108.6 ?
    O3 C13 C18 . . 124.55(12) ?
    O3 C13 C14 . . 115.54(11) ?
    C18 C13 C14 . . 119.91(12) ?
    C15 C14 C13 . . 120.08(12) ?
    C15 C14 H14 . . 120.0 ?
    C13 C14 H14 . . 120.0 ?
    C14 C15 C16 . . 120.69(13) ?
    C14 C15 H15 . . 119.7 ?
    C16 C15 H15 . . 119.7 ?
    C17 C16 C15 . . 118.72(12) ?
    C17 C16 C19 . . 120.32(12) ?
    C15 C16 C19 . . 120.96(13) ?
    C16 C17 C18 . . 121.38(12) ?
    C16 C17 H17 . . 119.3 ?
    C18 C17 H17 . . 119.3 ?
    C17 C18 C13 . . 119.22(12) ?
    C17 C18 H18 . . 120.4 ?
    C13 C18 H18 . . 120.4 ?
    O4 C19 C16 . . 124.93(14) ?
    O4 C19 H19 . . 117.5 ?
    C16 C19 H19 . . 117.5 ?
loop_
    _geom_torsion_atom_site_label_1
    _geom_torsion_atom_site_label_2
    _geom_torsion_atom_site_label_3
    _geom_torsion_atom_site_label_4
    _geom_torsion_site_symmetry_1
    _geom_torsion_site_symmetry_2
    _geom_torsion_site_symmetry_3
    _geom_torsion_site_symmetry_4
    _geom_torsion
    _geom_torsion_publ_flag
    O1 C1 C2 C3 . . . . -175.26(16) ?
    O1 C1 C2 C7 . . . . 4.8(2) ?
    C7 C2 C3 C4 . . . . -0.2(2) ?
    C1 C2 C3 C4 . . . . 179.78(13) ?
    C2 C3 C4 C5 . . . . -0.3(2) ?
    C8 O2 C5 C4 . . . . 0.99(19) ?
    C8 O2 C5 C6 . . . . -179.73(11) ?
    C3 C4 C5 O2 . . . . 179.59(12) ?
    C3 C4 C5 C6 . . . . 0.3(2) ?
    O2 C5 C6 C7 . . . . -179.25(12) ?
    C4 C5 C6 C7 . . . . 0.1(2) ?
    C5 C6 C7 C2 . . . . -0.6(2) ?
    C3 C2 C7 C6 . . . . 0.7(2) ?
    C1 C2 C7 C6 . . . . -179.35(14) ?
    C5 O2 C8 C9 . . . . -178.73(11) ?
    O2 C8 C9 C10 . . . . 66.89(14) ?
    C8 C9 C10 C11 . . . . 172.47(11) ?
    C9 C10 C11 C12 . . . . -167.57(11) ?
    C13 O3 C12 C11 . . . . 178.44(10) ?
    C10 C11 C12 O3 . . . . 65.94(14) ?
    C12 O3 C13 C18 . . . . -2.50(17) ?
    C12 O3 C13 C14 . . . . 177.13(11) ?
    O3 C13 C14 C15 . . . . -179.49(11) ?
    C18 C13 C14 C15 . . . . 0.16(19) ?
    C13 C14 C15 C16 . . . . -0.43(19) ?
    C14 C15 C16 C17 . . . . 0.5(2) ?
    C14 C15 C16 C19 . . . . -178.70(13) ?
    C15 C16 C17 C18 . . . . -0.2(2) ?
    C19 C16 C17 C18 . . . . 178.94(13) ?
    C16 C17 C18 C13 . . . . 0.0(2) ?
    O3 C13 C18 C17 . . . . 179.69(12) ?
    C14 C13 C18 C17 . . . . 0.07(19) ?
    C17 C16 C19 O4 . . . . -173.80(14) ?
    C15 C16 C19 O4 . . . . 5.4(2) ?
loop_
    _geom_hbond_atom_site_label_D
    _geom_hbond_atom_site_label_H
    _geom_hbond_atom_site_label_A
    _geom_hbond_site_symmetry_A
    _geom_hbond_distance_DH
    _geom_hbond_distance_HA
    _geom_hbond_distance_DA
    _geom_hbond_angle_DHA
    C1 H1 O4 8_475 0.95 2.53 3.3401(18) 143.8
    C8 H8B O4 4_546 0.99 2.58 3.4815(18) 151.5
    C6 H6 O2 7_556 0.95 2.53 3.4487(16) 162.9
    C12 H12B O1 7_566 0.99 2.50 3.4360(18) 157.2
    C14 H14 O3 4_556 0.95 2.63 3.4977(15) 151.3
    C19 H19 O1 8_576 0.95 2.63 3.3698(19) 135.3
_iucr_refine_instructions_details
;
TITL exp_2429 in C2/c
CELL  0.71073  22.3018   4.68293  31.6082   90.000  103.752   90.000
ZERR     8.00   0.0008   0.0016   0.0012    0.000    0.004    0.000
LATT   7
SYMM  - X,   Y, 1/2 - Z
SFAC  C    H    O
UNIT  152  160  32
LIST 4
OMIT   -2  52
MERG   2
FMAP   2
PLAN   25
ACTA
BOND   $H
EQIV $1 x-1/2,-y+1/2+2,+z-1/2
HTAB C1  O4_$1
EQIV $2 -x+1/2,+y-1/2,-z+1/2+1
HTAB C8  O4_$2
EQIV $3 -x+1/2,-y+1/2,-z+1
HTAB C6  O2_$3
EQIV $4 -x+1/2,-y+1/2+1,-z+1
HTAB C12  O1_$4
EQIV $5 -x+1/2,+y+1/2,-z+1/2+1
HTAB C14  O3_$5
EQIV $6 x+1/2,-y+1/2+2,+z+1/2
HTAB C19  O1_$6
SIZE 0.512 0.374 0.183
CONF
L.S.   10
TEMP   -83.00
WGHT    0.038900    1.784500
FVAR       3.47048
O1    3    0.080395    1.101803    0.383887    11.00000    0.04999    0.06811 =
         0.04577    0.02425    0.01080    0.01285
O2    3    0.187503    0.263564    0.542186    11.00000    0.03100    0.03984 =
         0.02513    0.00490    0.00692    0.00922
O3    3    0.325525    0.274402    0.721163    11.00000    0.02532    0.03310 =
         0.02675   -0.00327    0.00562   -0.00139
O4    3    0.429452    1.121292    0.878861    11.00000    0.05115    0.05234 =
         0.04259   -0.01546    0.01707   -0.01689
C1    1    0.061431    1.021854    0.414774    11.00000    0.03430    0.04460 =
         0.04051    0.00727    0.00451    0.00740
AFIX  43
H1    2    0.022572    1.093138    0.417340    11.00000   -1.20000
AFIX   0
C2    1    0.093565    0.824712    0.448345    11.00000    0.02899    0.03120 =
         0.02862   -0.00136    0.00235    0.00240
C3    1    0.065658    0.731024    0.480554    11.00000    0.02463    0.03847 =
         0.03702   -0.00064    0.00455    0.00564
AFIX  43
H3    2    0.025402    0.797240    0.480577    11.00000   -1.20000
AFIX   0
C4    1    0.094984    0.542905    0.512796    11.00000    0.02755    0.03633 =
         0.03029    0.00046    0.00801    0.00155
AFIX  43
H4    2    0.075201    0.481485    0.534711    11.00000   -1.20000
AFIX   0
C5    1    0.153846    0.445703    0.512501    11.00000    0.02790    0.02847 =
         0.02190   -0.00297    0.00155    0.00288
C6    1    0.182487    0.538939    0.480241    11.00000    0.02836    0.04071 =
         0.03052    0.00111    0.00801    0.00884
AFIX  43
H6    2    0.222654    0.472346    0.480038    11.00000   -1.20000
AFIX   0
C7    1    0.152831    0.726420    0.448823    11.00000    0.03354    0.04114 =
         0.02846    0.00304    0.00903    0.00467
AFIX  43
H7    2    0.172841    0.790074    0.427152    11.00000   -1.20000
AFIX   0
C8    1    0.160729    0.157579    0.576329    11.00000    0.03007    0.03246 =
         0.02700   -0.00062    0.00650   -0.00205
AFIX  23
H8A   2    0.122643    0.048568    0.563710    11.00000   -1.20000
H8B   2    0.149977    0.318535    0.593448    11.00000   -1.20000
AFIX   0
C9    1    0.207744   -0.033237    0.605171    11.00000    0.03343    0.02665 =
         0.02784    0.00050    0.00418   -0.00089
AFIX  23
H9A   2    0.220730   -0.181968    0.586947    11.00000   -1.20000
H9B   2    0.188046   -0.130618    0.626169    11.00000   -1.20000
AFIX   0
C10   1    0.264834    0.125116    0.630359    11.00000    0.03314    0.02555 =
         0.02506    0.00081    0.00484   -0.00050
AFIX  23
H10A  2    0.251661    0.289890    0.645572    11.00000   -1.20000
H10B  2    0.287773    0.200431    0.609522    11.00000   -1.20000
AFIX   0
C11   1    0.307889   -0.063147    0.663703    11.00000    0.03620    0.02676 =
         0.02547    0.00038    0.00354    0.00097
AFIX  23
H11A  2    0.283016   -0.172010    0.680274    11.00000   -1.20000
H11B  2    0.328153   -0.202500    0.648079    11.00000   -1.20000
AFIX   0
C12   1    0.356918    0.101901    0.695288    11.00000    0.02941    0.02981 =
         0.02665    0.00149    0.00736    0.00345
AFIX  23
H12A  2    0.386149   -0.030509    0.714149    11.00000   -1.20000
H12B  2    0.380294    0.224650    0.679369    11.00000   -1.20000
AFIX   0
C13   1    0.359742    0.439822    0.753070    11.00000    0.02623    0.02566 =
         0.02163    0.00428    0.00427   -0.00240
C14   1    0.326292    0.610927    0.775441    11.00000    0.02405    0.03247 =
         0.02771    0.00312    0.00650   -0.00111
AFIX  43
H14   2    0.282459    0.604686    0.768009    11.00000   -1.20000
AFIX   0
C15   1    0.356644    0.788027    0.808137    11.00000    0.03332    0.03032 =
         0.02831    0.00062    0.01132   -0.00025
AFIX  43
H15   2    0.333604    0.904878    0.823095    11.00000   -1.20000
AFIX   0
C16   1    0.421268    0.798377    0.819702    11.00000    0.03321    0.02991 =
         0.02713    0.00228    0.00693   -0.00548
C17   1    0.453930    0.627959    0.797284    11.00000    0.02553    0.03563 =
         0.03316    0.00127    0.00385   -0.00388
AFIX  43
H17   2    0.497764    0.634102    0.804829    11.00000   -1.20000
AFIX   0
C18   1    0.424056    0.448625    0.764078    11.00000    0.02661    0.03192 =
         0.03063    0.00065    0.00759    0.00026
AFIX  43
H18   2    0.447129    0.332978    0.748982    11.00000   -1.20000
AFIX   0
C19   1    0.453932    0.982267    0.855142    11.00000    0.03698    0.04047 =
         0.03605   -0.00347    0.00917   -0.01136
AFIX  43
H19   2    0.497566    0.993981    0.859997    11.00000   -1.20000
HKLF    4
REM  exp_2429 in C2/c
REM R1 =  0.0386 for   2560 Fo > 4sig(Fo)  and  0.0504 for all   3136 data
REM    208 parameters refined using      0 restraints
END
WGHT      0.0417      1.8136
REM Highest difference peak  0.191,  deepest hole -0.180,  1-sigma level  0.033
Q1    1   0.1277  0.5316  0.5174  11.00000  0.05    0.19
Q2    1   0.3940  0.7631  0.8185  11.00000  0.05    0.18
Q3    1   0.0707  0.5400  0.4860  11.00000  0.05    0.18
Q4    1   0.3910  0.5059  0.7504  11.00000  0.05    0.17
Q5    1   0.3913  0.8190  0.8113  11.00000  0.05    0.16
Q6    1   0.1212  0.4561  0.5074  11.00000  0.05    0.16
Q7    1   0.3322  0.0339  0.6741  11.00000  0.05    0.15
Q8    1  -0.0024  1.0463  0.4183  11.00000  0.05    0.15
Q9    1   0.1721  0.5590  0.5032  11.00000  0.05    0.15
Q10   1   0.1225  0.8290  0.4529  11.00000  0.05    0.15
Q11   1   0.3961  0.4010  0.7645  11.00000  0.05    0.14
Q12   1   0.2098 -0.2491  0.5984  11.00000  0.05    0.14
Q13   1   0.0901  0.8494  0.4690  11.00000  0.05    0.14
Q14   1   0.3388  0.5997  0.7520  11.00000  0.05    0.14
Q15   1   0.1134  0.7074  0.4397  11.00000  0.05    0.14
Q16   1   0.4321  0.9226  0.8257  11.00000  0.05    0.14
Q17   1   0.4356  0.6733  0.8182  11.00000  0.05    0.14
Q18   1   0.1819  0.0392  0.5952  11.00000  0.05    0.13
Q19   1   0.5220  0.9427  0.8544  11.00000  0.05    0.13
Q20   1   0.0754  0.6938  0.4544  11.00000  0.05    0.13
Q21   1   0.3488  0.5426  0.7641  11.00000  0.05    0.13
Q22   1   0.2835  0.0295  0.6496  11.00000  0.05    0.13
Q23   1   0.4332  0.7833  0.8021  11.00000  0.05    0.13
Q24   1   0.4320  0.6205  0.7678  11.00000  0.05    0.13
Q25   1   0.0907  0.7124  0.5056  11.00000  0.05    0.12
;
data_global
_journal_date_recd_electronic     2012-07-05
_journal_date_accepted     2012-08-01
_journal_name_full     'Acta Crystallographica, Section E'
_journal_year     2012
_journal_volume     68
_journal_issue      9
_journal_page_first     o2664
_journal_page_last     o2664
_journal_paper_category     QO
_journal_paper_doi     10.1107/S1600536812034241
_journal_coeditor_code     NC2286
_publ_contact_author_name     'Balic Tomislav'
_publ_contact_author_address
;
Department of Chemistry
J. J. Strossmayer University, Osijek,
Franje Kuha\<ca 20
HR-31000 Osijek, Croatia
;
_publ_contact_author_email     'tombalic@kemija.unios.hr'
_publ_contact_author_fax     '0038531495549'
_publ_contact_author_phone     '0038531495532'
_publ_section_title
;
4-[5-(4-Formylphenoxy)pentoxy]benzaldehyde
;
loop_
    _publ_author_name
    _publ_author_footnote
    _publ_author_address
    'Tomislav Bali\'c' .
;
Department of Chemistry
J. J. Strossmayer University, Osijek,
Franje Kuha\<ca 20
HR-31000 Osijek, Croatia
;
    'Berislav Markovi\'c' .
;
Department of Chemistry
J. J. Strossmayer University, Osijek,
Franje Kuha\<ca 20
HR-31000 Osijek, Croatia
;
    'Ivana Bali\'c' .
;
Department of Chemistry
J. J. Strossmayer University, Osijek,
Franje Kuha\<ca 20
HR-31000 Osijek, Croatia
;
