# Supplementary material for: 4-[5-(4-Formyl­phen­oxy)pent­oxy]benzaldehyde
Source: Acta Crystallogr Sect E Struct Rep Online. 2012 Aug 8;68(Pt 9):o2664. doi: 10.1107/S1600536812034241 (PMC3435688; doi:10.1107/S1600536812034241)
Supplement: Supplementary file 2 [file e-68-o2664-Isup2.hkl]

# 
# h,k,l, Fc-squared, Fo-squared, sigma(Fo-squared) and status flag 
# 
data_I
_shelx_title ' exp_2429 in C2/c' 
_shelx_refln_list_code          4 
_shelx_F_calc_maximum      291.29 
_exptl_crystal_F_000      1328.00 
_reflns_d_resolution_high  0.8107 
 
loop_ 
 _symmetry_equiv_pos_as_xyz 
 'x, y, z' 
 '-x, y, -z+1/2' 
 'x+1/2, y+1/2, z' 
 '-x+1/2, y+1/2, -z+1/2' 
 '-x, -y, -z' 
 'x, -y, z-1/2' 
 '-x+1/2, -y+1/2, -z' 
 'x+1/2, -y+1/2, z-1/2' 
 
_cell_length_a    22.3018 
_cell_length_b     4.6829 
_cell_length_c    31.6082 
_cell_angle_alpha  90.000 
_cell_angle_beta  103.752 
_cell_angle_gamma  90.000 
 
_shelx_F_squared_multiplier     1.000 
 
loop_ 
 _refln_index_h 
 _refln_index_k 
 _refln_index_l 
 _refln_F_squared_calc 
 _refln_F_squared_meas 
 _refln_F_squared_sigma 
 _refln_observed_status 
   6   0   0      659.19      569.92     14.63 o 
   8   0   0    78033.14    77717.59    600.38 o 
  10   0   0     5869.82     5842.23     60.49 o 
  12   0   0    13902.90    15156.02    107.23 o 
  14   0   0     2568.91     2811.07     50.90 o 
  16   0   0       90.17       82.63     11.33 o 
  18   0   0      883.85      707.56     29.63 o 
  20   0   0        4.51        0.34     11.51 o 
  22   0   0      636.84      572.26     30.03 o 
  24   0   0      273.45      277.16     22.51 o 
  26   0   0       23.52       69.23     21.25 o 
   1   1   0       43.04       54.79      2.47 o 
   3   1   0     2846.55     2907.15     19.67 o 
   5   1   0      820.27      732.79      9.59 o 
   7   1   0     1095.60     1076.34     13.76 o 
   9   1   0       50.86       32.17      3.17 o 
  11   1   0       24.66       20.66      3.30 o 
  13   1   0      120.49      109.85      7.14 o 
  15   1   0      224.79      241.42     15.40 o 
  17   1   0        4.36        5.56      5.80 o 
  19   1   0       37.94       49.11      7.82 o 
  21   1   0     1460.72     1490.69     40.10 o 
  23   1   0      509.47      503.33     24.83 o 
  25   1   0        7.06        0.36      6.75 o 
   0   2   0      133.79      145.09      5.42 o 
   2   2   0     1920.85     1861.69     18.57 o 
   4   2   0      676.37      679.05     12.08 o 
   6   2   0     2430.06     2253.05     19.34 o 
   8   2   0        1.56        3.83      2.05 o 
  10   2   0       27.68       38.07      3.42 o 
  12   2   0     1894.19     1850.20     24.42 o 
  14   2   0      342.70      345.96     13.77 o 
  16   2   0        1.35        4.99      4.20 o 
  18   2   0        4.27       10.91      5.71 o 
  20   2   0      314.37      314.65     18.62 o 
  22   2   0        4.31       -3.66      7.57 o 
  24   2   0       11.68       -7.29      9.24 o 
   1   3   0      159.96      146.50      8.17 o 
   3   3   0       50.15       49.48      4.59 o 
   5   3   0      396.77      393.85     11.30 o 
   7   3   0      513.17      487.61     13.34 o 
   9   3   0      437.69      456.35     13.69 o 
  11   3   0     1649.20     1645.81     26.76 o 
  13   3   0     1250.81     1397.32     30.52 o 
  15   3   0     3409.49     3581.56     51.07 o 
  17   3   0      117.18      122.27     11.59 o 
  19   3   0      363.47      347.86     25.95 o 
  21   3   0      164.60      140.74     14.80 o 
   0   4   0      379.81      421.22     22.45 o 
   2   4   0       30.05       32.87      5.08 o 
   4   4   0       75.79       56.30      5.69 o 
   6   4   0      371.67      373.86     15.32 o 
   8   4   0      793.48      834.76     27.39 o 
  10   4   0       90.70       82.78      9.86 o 
  12   4   0       29.98       17.20      6.95 o 
  14   4   0        2.97       -2.16      6.58 o 
  16   4   0      160.57      161.84     18.54 o 
  18   4   0        0.47        8.44      9.16 o 
   1   5   0      149.44      140.71     10.94 o 
   3   5   0       14.31       11.32      5.50 o 
   5   5   0       46.53       36.02     11.24 o 
   7   5   0        4.16        2.25      5.46 o 
   9   5   0      163.55      152.54     18.05 o 
  11   5   0        1.33        0.13      7.08 o 
  13   5   0        1.49        0.65      7.37 o 
 -25   1   1       60.18       94.36     11.99 o 
 -23   1   1        0.00        4.43      5.71 o 
 -21   1   1      768.85      793.15     29.23 o 
 -19   1   1      502.99      462.73     21.32 o 
 -17   1   1      544.78      473.35     17.19 o 
 -15   1   1      200.41      218.21     10.51 o 
 -13   1   1     1037.44      886.71     19.00 o 
 -11   1   1       14.58        1.50      2.95 o 
  -9   1   1     1522.79     1597.58     18.71 o 
  -7   1   1      114.03      107.19      4.46 o 
  -5   1   1     4743.31     4273.73     45.21 o 
  -3   1   1     3552.38     3708.09     31.44 o 
  -1   1   1      665.40      588.54      8.95 o 
   1   1   1     6018.39     5836.18     54.23 o 
   3   1   1     5702.52     5733.37     22.37 o 
   5   1   1     1027.80     1030.97     11.92 o 
   7   1   1     3823.29     3765.87     26.28 o 
   9   1   1       27.41       25.85      3.02 o 
  11   1   1       24.41       22.25      3.87 o 
  13   1   1        0.12        3.04      3.61 o 
  15   1   1      349.14      348.81     13.53 o 
  17   1   1      118.71      129.06      8.97 o 
  19   1   1      139.91      161.41     13.10 o 
  21   1   1        9.57       12.88      6.01 o 
  23   1   1        1.11        1.85      7.14 o 
  25   1   1       34.98       21.57      7.53 o 
 -24   2   1        2.15      -11.08     11.08 o 
 -22   2   1      205.59      201.81     20.62 o 
 -20   2   1       44.85       36.29      7.25 o 
 -18   2   1      218.05      165.18     12.42 o 
 -16   2   1       25.17       27.53      6.93 o 
 -14   2   1      206.80      232.18     11.26 o 
 -12   2   1       21.77       10.52      3.22 o 
 -10   2   1      461.59      444.02      9.45 o 
  -8   2   1      133.40      104.15      4.94 o 
  -6   2   1      174.82      151.44      8.25 o 
  -4   2   1      306.93      252.39      7.62 o 
  -2   2   1     1387.34     1359.01     16.18 o 
   0   2   1       18.73       25.81      3.31 o 
   2   2   1     1454.28     1329.90     17.06 o 
   4   2   1     4745.14     4586.04     34.23 o 
   6   2   1      634.71      617.39     10.40 o 
   8   2   1      558.50      548.10     10.79 o 
  10   2   1     7793.35     7843.80     42.77 o 
  12   2   1        2.78        4.53      2.45 o 
  14   2   1      838.97      834.27     21.04 o 
  16   2   1       34.71       24.04      5.82 o 
  18   2   1     1892.15     1936.09     42.90 o 
  20   2   1      279.79      232.58     18.55 o 
  22   2   1        5.07       -7.69      9.11 o 
  24   2   1        0.27       -8.41      9.43 o 
 -21   3   1      343.71      308.55     21.38 o 
 -19   3   1       71.63       56.62     10.16 o 
 -17   3   1     2681.35     2829.01     47.74 o 
 -15   3   1     4500.27     4723.83     58.84 o 
 -13   3   1     1866.50     1898.27     35.60 o 
 -11   3   1     5401.21     5411.97     48.67 o 
  -9   3   1     3922.27     3997.50     49.44 o 
  -7   3   1      553.63      514.55     15.28 o 
  -5   3   1     2677.86     2839.63     30.09 o 
  -3   3   1      808.61      759.42     16.13 o 
  -1   3   1      794.58      819.34     18.72 o 
   1   3   1     1949.35     1946.66     28.64 o 
   3   3   1      880.15      861.43     16.83 o 
   5   3   1     4452.09     4593.49     38.38 o 
   7   3   1        5.82        7.95      3.18 o 
   9   3   1     1208.75     1151.51     22.21 o 
  11   3   1      130.02      129.38      7.81 o 
  13   3   1     4580.45     4918.98     56.67 o 
  15   3   1      195.29      211.10     13.41 o 
  17   3   1      195.81      197.71     15.72 o 
  19   3   1      483.18      475.14     25.08 o 
  21   3   1       41.70       43.13      9.51 o 
 -18   4   1       18.02       24.45      8.47 o 
 -16   4   1       20.68       12.24      8.50 o 
 -14   4   1        1.10       -3.01      7.49 o 
 -12   4   1      360.51      370.98     25.52 o 
 -10   4   1       13.70       20.48      6.56 o 
  -8   4   1     1584.44     1764.10     39.84 o 
  -6   4   1       21.32       26.22      7.50 o 
  -4   4   1      487.12      454.03     16.76 o 
  -2   4   1      227.27      224.26     12.00 o 
   0   4   1      139.25      133.16      9.39 o 
   2   4   1       35.89       25.01      3.99 o 
   4   4   1      207.57      185.24      9.53 o 
   6   4   1      281.49      296.65     13.74 o 
   8   4   1      616.72      642.34     24.29 o 
  10   4   1      517.35      490.85     28.01 o 
  12   4   1     1426.36     1451.27     50.05 o 
  14   4   1      146.61      185.83     34.63 o 
  16   4   1        1.04       -0.93      6.80 o 
  18   4   1      392.58      410.84     31.09 o 
 -13   5   1       32.62       35.42     10.51 o 
 -11   5   1        0.65        8.20      8.99 o 
  -9   5   1       21.19       24.84      8.44 o 
  -7   5   1        2.01       -1.99      5.86 o 
  -5   5   1       53.25       52.41      9.36 o 
  -3   5   1        0.97        3.98      5.97 o 
  -1   5   1        1.24       -5.05      5.05 o 
   1   5   1      532.71      563.66     24.69 o 
   3   5   1      139.39      127.84     15.46 o 
   5   5   1        7.73       -7.72     11.34 o 
   7   5   1        3.93       -2.84      5.31 o 
   9   5   1      187.26      161.13     18.31 o 
  11   5   1        3.79        4.21      6.80 o 
  13   5   1       51.65       41.69     15.85 o 
 -26   0   2      224.45      195.27     30.29 o 
 -24   0   2      716.52      631.10     49.18 o 
 -22   0   2     2129.49     1994.70     64.60 o 
 -20   0   2     2083.98     2065.53     52.71 o 
 -18   0   2      279.03      332.65     20.06 o 
 -16   0   2      116.39      141.26     12.47 o 
 -14   0   2     1888.09     2064.10     42.45 o 
 -12   0   2      254.68      254.84     17.73 o 
 -10   0   2     3568.36     3577.42     54.55 o 
  -8   0   2      168.88      170.30     13.80 o 
  -6   0   2        3.14        8.25      2.94 o 
   4   0   2      665.43      694.64     19.49 o 
   6   0   2     7987.54     7759.09     56.49 o 
   8   0   2     7167.97     6882.63     60.85 o 
  10   0   2     4923.89     5578.19     61.25 o 
  12   0   2     1380.99     1539.47     35.43 o 
  14   0   2      413.08      391.83     19.45 o 
  16   0   2      567.10      508.33     23.92 o 
  18   0   2     1156.10     1041.04     36.44 o 
  20   0   2      198.54      144.17     15.58 o 
  22   0   2       33.52       18.11      7.05 o 
  24   0   2      560.26      443.71     40.88 o 
  26   0   2        9.55       30.53     16.78 o 
 -25   1   2       26.47       17.08      6.92 o 
 -23   1   2      118.49       99.49     11.73 o 
 -21   1   2        7.80       -4.73      6.59 o 
 -19   1   2        4.44        7.78      5.08 o 
 -17   1   2      135.21      142.29      9.35 o 
 -15   1   2       48.92       56.24      5.75 o 
 -13   1   2      172.56      201.06      9.19 o 
 -11   1   2     1028.56     1015.07     16.52 o 
  -9   1   2     5900.15     6306.64     36.43 o 
  -7   1   2      316.70      386.50      8.48 o 
  -5   1   2    11983.96    11275.21     54.41 o 
  -3   1   2    17048.06    16899.40     42.27 o 
  -1   1   2      152.54      207.83      4.77 o 
   1   1   2    23291.65    22932.26    114.27 o 
   3   1   2    68054.40    67791.75    240.06 o 
   5   1   2     9872.75    10093.74     34.21 o 
   7   1   2      253.61      300.30      7.67 o 
   9   1   2      141.84      163.29      8.33 o 
  11   1   2     6876.64     6771.41     50.00 o 
  13   1   2      326.34      380.48     13.13 o 
  15   1   2      492.82      516.90     25.09 o 
  17   1   2       15.33        3.93      4.00 o 
  19   1   2      400.32      361.48     15.78 o 
  21   1   2       57.92       47.43      8.19 o 
  23   1   2      117.86      109.15     12.47 o 
  25   1   2       60.09       65.44     18.08 o 
 -24   2   2      257.55      249.33     23.39 o 
 -22   2   2        0.96        3.97      9.04 o 
 -20   2   2       61.07       50.43      7.35 o 
 -18   2   2       67.94       58.98      7.56 o 
 -16   2   2     1085.37     1094.26     25.57 o 
 -14   2   2      227.58      210.98     10.89 o 
 -12   2   2      299.57      258.36     11.15 o 
 -10   2   2     1036.50      974.02     14.55 o 
  -8   2   2       79.23       86.67      5.13 o 
  -6   2   2      315.60      330.42      7.72 o 
  -4   2   2       15.57       20.74      2.89 o 
  -2   2   2      626.57      579.80     10.76 o 
   0   2   2       27.95       25.65      1.80 o 
   2   2   2       54.38       50.77      2.95 o 
   4   2   2       40.27       31.50      3.49 o 
   6   2   2        1.01        3.38      2.18 o 
   8   2   2        3.40        6.15      1.95 o 
  10   2   2      401.37      435.60      9.31 o 
  12   2   2      206.38      205.19      6.94 o 
  14   2   2      768.33      750.51     20.66 o 
  16   2   2       25.21       23.67      5.37 o 
  18   2   2     1693.03     1682.84     40.21 o 
  20   2   2      323.40      285.33     18.04 o 
  22   2   2      266.20      275.01     36.16 o 
  24   2   2        2.54       -5.51      7.02 o 
 -23   3   2       61.66       80.52     13.82 o 
 -21   3   2      269.19      274.14     19.74 o 
 -19   3   2        2.18        6.41      5.43 o 
 -17   3   2     3146.70     3375.11     52.30 o 
 -15   3   2      964.01      983.81     27.11 o 
 -13   3   2      573.49      565.67     16.70 o 
 -11   3   2        3.94        2.69      3.53 o 
  -9   3   2     4268.60     4569.46     43.13 o 
  -7   3   2     1055.15     1103.35     22.30 o 
  -5   3   2      845.72      923.11     17.39 o 
  -3   3   2     1392.01     1362.67     20.08 o 
  -1   3   2      191.78      163.21      6.42 o 
   1   3   2      719.87      792.01     18.18 o 
   3   3   2      258.16      282.67      8.77 o 
   5   3   2     2306.63     2413.36     27.19 o 
   7   3   2       92.76       99.09      7.97 o 
   9   3   2     1031.64     1049.24     23.20 o 
  11   3   2     1097.29     1062.55     24.96 o 
  13   3   2     1747.49     1795.29     34.30 o 
  15   3   2      176.03      194.35     12.25 o 
  17   3   2       11.40        0.74      6.87 o 
  19   3   2      329.13      303.93     20.02 o 
  21   3   2       10.82       22.38      7.81 o 
 -18   4   2       10.81       -3.63     10.26 o 
 -16   4   2      294.51      325.27     26.47 o 
 -14   4   2        0.00       -0.80      6.60 o 
 -12   4   2       11.30        3.20      6.18 o 
 -10   4   2      293.05      287.68     14.74 o 
  -8   4   2     1511.19     1605.71     41.67 o 
  -6   4   2       81.88       77.07     12.93 o 
  -4   4   2       56.35       60.36      8.11 o 
  -2   4   2       10.45       10.27      4.05 o 
   0   4   2     1162.41     1165.38     22.57 o 
   2   4   2       14.47       14.10      3.65 o 
   4   4   2       68.21       72.80      6.35 o 
   6   4   2       34.59       36.57      7.01 o 
   8   4   2        6.14       10.48     20.52 o 
  10   4   2      802.58      788.54     35.70 o 
  12   4   2       32.00       22.65     15.66 o 
  14   4   2       23.43       13.70     11.43 o 
  16   4   2        0.22       -5.17      7.47 o 
  18   4   2       38.73       27.90     20.48 o 
 -13   5   2        2.99       -8.77     10.14 o 
 -11   5   2        1.83        2.72      6.09 o 
  -9   5   2       33.05       58.73     11.75 o 
  -7   5   2       39.28       23.40      5.28 o 
  -5   5   2      125.70      128.28     12.04 o 
  -3   5   2        0.37       -2.18      4.64 o 
  -1   5   2       54.31       51.23      7.16 o 
   1   5   2      528.26      571.88     31.15 o 
   3   5   2      123.55       78.14     12.69 o 
   5   5   2       34.83       18.70     15.27 o 
   7   5   2        0.00        5.61     12.12 o 
   9   5   2       46.18       34.49     10.57 o 
  11   5   2       69.53       73.40     14.44 o 
 -25   1   3        1.11       -5.69      7.26 o 
 -23   1   3        2.35        2.83      5.65 o 
 -21   1   3       12.87        5.38      5.50 o 
 -19   1   3        2.68        2.99      4.48 o 
 -17   1   3       78.61       60.44      6.43 o 
 -15   1   3       39.02       32.27      5.66 o 
 -13   1   3       24.71       17.31      3.26 o 
 -11   1   3      387.89      396.84     10.33 o 
  -9   1   3      756.46      781.16     13.91 o 
  -7   1   3     3818.36     3503.47     24.21 o 
  -5   1   3     3477.28     3332.15     67.73 o 
  -3   1   3      291.33      219.85      5.36 o 
  -1   1   3    21861.73    21047.20    175.74 o 
   1   1   3     4507.15     4368.24     37.26 o 
   3   1   3    61328.52    59940.09    244.36 o 
   5   1   3      330.54      259.12      5.21 o 
   7   1   3    10042.98    10108.50     69.16 o 
   9   1   3     7703.01     7443.17     48.86 o 
  11   1   3     8484.31     9244.33     59.73 o 
  13   1   3      194.54      166.37      9.15 o 
  15   1   3     1421.58     1503.25     28.35 o 
  17   1   3       49.68       51.16      6.19 o 
  19   1   3       71.24       68.65      8.51 o 
  21   1   3      254.84      268.26     17.72 o 
  23   1   3      143.42      183.72     15.73 o 
  25   1   3      192.38      195.89     17.20 o 
 -24   2   3       17.95       11.33      7.72 o 
 -22   2   3      183.75      167.28     19.43 o 
 -20   2   3       18.82        8.02      5.12 o 
 -18   2   3       18.03       12.95      7.94 o 
 -16   2   3      146.80      129.78      9.12 o 
 -14   2   3        0.01        8.18      3.67 o 
 -12   2   3     2248.08     2155.47     31.27 o 
 -10   2   3     2418.70     2140.75     31.35 o 
  -8   2   3      449.74      479.17     14.54 o 
  -6   2   3       36.91       21.65      3.97 o 
  -4   2   3       19.67       33.71      3.47 o 
  -2   2   3      224.73      191.56      7.50 o 
   0   2   3      169.04      176.25      4.10 o 
   2   2   3      153.56      145.12      4.39 o 
   4   2   3     2251.58     2258.88     21.57 o 
   6   2   3     4682.59     4969.86     40.54 o 
   8   2   3      421.96      413.08      8.67 o 
  10   2   3      693.19      682.28     15.16 o 
  12   2   3       21.38       17.12      4.35 o 
  14   2   3      443.69      457.03     16.52 o 
  16   2   3        1.86       12.63      4.65 o 
  18   2   3        0.15        3.15      4.74 o 
  20   2   3      215.91      202.65     13.50 o 
  22   2   3       10.28       13.13     10.06 o 
  24   2   3       13.96       17.13      9.29 o 
 -23   3   3      175.80      155.37     16.45 o 
 -21   3   3       85.79       85.64     11.73 o 
 -19   3   3      198.24      214.45     14.53 o 
 -17   3   3     1494.02     1519.67     35.33 o 
 -15   3   3       21.58       22.15      6.07 o 
 -13   3   3      769.31      783.74     19.85 o 
 -11   3   3       82.52       84.22      7.07 o 
  -9   3   3      976.01      971.45     22.27 o 
  -7   3   3     1518.91     1575.39     26.88 o 
  -5   3   3      581.06      529.57     13.44 o 
  -3   3   3       11.16        5.40      2.56 o 
  -1   3   3     2161.15     2066.26     19.66 o 
   1   3   3      663.08      592.16     13.87 o 
   3   3   3     1372.22     1373.31     19.28 o 
   5   3   3     1812.05     1849.65     23.89 o 
   7   3   3     2615.12     2491.88     38.47 o 
   9   3   3      464.99      478.49     15.93 o 
  11   3   3     3125.10     3130.60     42.80 o 
  13   3   3      207.79      175.86     11.37 o 
  15   3   3     1335.33     1335.39     37.60 o 
  17   3   3      254.04      235.17     16.75 o 
  19   3   3       83.37       64.22     10.04 o 
  21   3   3      788.40      898.36     36.24 o 
 -18   4   3       30.83       45.29     11.68 o 
 -16   4   3      595.21      592.00     34.66 o 
 -14   4   3      101.29      106.34     11.93 o 
 -12   4   3     1171.98     1196.19     36.29 o 
 -10   4   3      158.54      155.62     11.37 o 
  -8   4   3      809.91      859.58     28.24 o 
  -6   4   3      178.02      173.27     13.15 o 
  -4   4   3        8.46        5.29      5.56 o 
  -2   4   3      265.31      231.89     12.09 o 
   0   4   3      512.04      477.72     17.01 o 
   2   4   3        7.53        9.58      4.66 o 
   4   4   3       13.15        7.90      3.54 o 
   6   4   3       32.05       33.08      7.25 o 
   8   4   3        8.19       12.54      5.91 o 
  10   4   3        1.25       -0.24     13.55 o 
  12   4   3      159.34      155.97     17.61 o 
  14   4   3      112.56       83.72     25.70 o 
  16   4   3        8.12        6.32      8.14 o 
  18   4   3      149.41      155.37     21.25 o 
 -13   5   3       40.31       16.25     10.76 o 
 -11   5   3       34.96       39.62     10.98 o 
  -9   5   3      263.02      279.81     23.56 o 
  -7   5   3        1.67        8.94      4.64 o 
  -5   5   3       27.31       20.81      6.36 o 
  -3   5   3       23.47       25.29      5.49 o 
  -1   5   3       21.99       38.01      9.85 o 
   1   5   3      507.22      516.09     39.74 o 
   3   5   3      576.35      550.07     31.86 o 
   5   5   3        1.80       -2.48      9.56 o 
   7   5   3       27.83       17.64      8.46 o 
   9   5   3      151.25      151.18     18.07 o 
  11   5   3       38.69       34.18     21.45 o 
 -26   0   4      319.14      273.26     34.88 o 
 -24   0   4      842.41      760.08     53.75 o 
 -22   0   4     1067.88      975.17     38.21 o 
 -20   0   4       10.91       40.57     14.07 o 
 -18   0   4       94.32       87.60     13.41 o 
 -16   0   4      155.67      212.21     14.87 o 
 -14   0   4     3702.76     3850.54     57.04 o 
 -12   0   4    11302.05    12435.59     95.00 o 
 -10   0   4      171.30      194.91     10.91 o 
  -8   0   4       78.95      107.98     11.49 o 
  -6   0   4    22160.27    23082.86    135.93 o 
   4   0   4     7626.52     7591.48     52.08 o 
   6   0   4    31198.70    29646.00    295.93 o 
   8   0   4       12.93       14.35      4.54 o 
  10   0   4      926.96     1220.92     29.89 o 
  12   0   4      558.15      559.20     22.26 o 
  14   0   4      510.90      474.25     26.96 o 
  16   0   4        0.47       10.51      6.10 o 
  18   0   4       97.75       74.70     10.84 o 
  20   0   4       35.35       26.64      8.40 o 
  22   0   4      334.83      349.39     27.84 o 
  24   0   4       72.72       95.22     14.68 o 
 -25   1   4      109.96       75.38     10.40 o 
 -23   1   4       50.83       78.73     10.29 o 
 -21   1   4        6.90       -0.42      6.50 o 
 -19   1   4      157.11      121.78     11.04 o 
 -17   1   4      271.59      240.11     11.30 o 
 -15   1   4       78.00       69.12      5.95 o 
 -13   1   4       35.70       28.75      3.09 o 
 -11   1   4     1023.29     1080.14     16.58 o 
  -9   1   4      118.78       98.87      5.10 o 
  -7   1   4        4.40        2.73      1.56 o 
  -5   1   4      420.38      454.91     10.61 o 
  -3   1   4      556.31      532.16     12.93 o 
  -1   1   4      930.51      938.07     11.04 o 
   1   1   4     5106.43     5070.94     19.45 o 
   3   1   4    17007.16    16746.98     88.04 o 
   5   1   4     1454.88     1449.67     14.22 o 
   7   1   4        2.54        3.75      2.24 o 
   9   1   4     1696.00     1606.23     39.94 o 
  11   1   4     2787.25     2928.75     34.16 o 
  13   1   4       47.29       41.32      5.16 o 
  15   1   4       31.34       42.12      7.52 o 
  17   1   4     1267.31     1256.14     28.17 o 
  19   1   4     1109.64     1061.61     27.59 o 
  21   1   4       53.34       50.29      9.59 o 
  23   1   4      461.01      420.68     23.66 o 
  25   1   4        1.12        5.52      6.77 o 
 -24   2   4      131.74      144.86     18.38 o 
 -22   2   4      357.34      329.10     25.25 o 
 -20   2   4       11.65        4.45      4.99 o 
 -18   2   4     2770.73     2926.56     51.20 o 
 -16   2   4      230.52      226.97     12.20 o 
 -14   2   4     1044.36     1091.42     23.94 o 
 -12   2   4       50.60       57.69      5.69 o 
 -10   2   4      806.58      823.75     19.32 o 
  -8   2   4     1930.81     1965.09     26.30 o 
  -6   2   4     4571.60     4882.33     51.64 o 
  -4   2   4      325.45      346.14      7.08 o 
  -2   2   4       80.68      115.46      4.43 o 
   0   2   4     1185.25     1157.40     12.33 o 
   2   2   4     1608.90     1687.24     14.29 o 
   4   2   4     6899.90     7637.38     39.05 o 
   6   2   4     2166.87     2183.28     28.39 o 
   8   2   4     7144.98     7360.54     40.65 o 
  10   2   4      597.02      652.15     11.42 o 
  12   2   4     3166.12     3120.60     30.69 o 
  14   2   4      197.25      177.21     10.78 o 
  16   2   4     4788.07     4914.94     57.34 o 
  18   2   4      170.23      163.85     11.52 o 
  20   2   4        3.74        1.60      4.18 o 
  22   2   4        3.48        7.89      7.33 o 
  24   2   4       83.42      109.44     16.41 o 
 -23   3   4       52.44       44.37     10.97 o 
 -21   3   4       35.53       42.34     10.06 o 
 -19   3   4      112.93      107.03     10.82 o 
 -17   3   4      346.28      362.61     17.91 o 
 -15   3   4        6.30       11.72      6.32 o 
 -13   3   4       16.75       34.57      5.68 o 
 -11   3   4      400.94      393.84     15.09 o 
  -9   3   4       72.21       68.60      6.48 o 
  -7   3   4      474.45      455.52     22.07 o 
  -5   3   4       97.58       88.71      4.71 o 
  -3   3   4      211.24      207.01      8.05 o 
  -1   3   4      771.26      830.33     12.61 o 
   1   3   4       95.93       86.99      5.60 o 
   3   3   4     1351.79     1422.79     21.96 o 
   5   3   4     1081.25     1094.17     18.17 o 
   7   3   4      766.04      702.34     17.99 o 
   9   3   4        0.72        7.82      6.13 o 
  11   3   4     2410.42     2469.73     37.80 o 
  13   3   4       93.23       75.08     14.20 o 
  15   3   4     1007.13     1046.76     33.47 o 
  17   3   4        0.81        5.07      5.96 o 
  19   3   4      171.82      200.68     16.50 o 
  21   3   4      139.84      151.13     16.29 o 
 -18   4   4       16.33        6.20      9.70 o 
 -16   4   4      161.94      153.21     17.26 o 
 -14   4   4        4.10        0.61      4.91 o 
 -12   4   4     5279.71     5697.65     66.10 o 
 -10   4   4       25.71       13.45      5.07 o 
  -8   4   4      562.24      606.31     23.80 o 
  -6   4   4       21.73       15.65      5.02 o 
  -4   4   4      556.52      599.80     22.64 o 
  -2   4   4      286.69      259.93     12.62 o 
   0   4   4     1313.18     1364.62     28.26 o 
   2   4   4        1.72        1.12      3.33 o 
   4   4   4        0.18       -2.75      4.05 o 
   6   4   4     1018.56     1034.29     37.57 o 
   8   4   4       14.03       19.57      6.91 o 
  10   4   4       47.94       60.34     12.62 o 
  12   4   4       17.22       21.26     15.03 o 
  14   4   4       94.54       84.01     13.54 o 
  16   4   4      477.26      507.29     33.33 o 
  18   4   4       94.10      111.28     18.81 o 
 -13   5   4       88.91       84.67     14.45 o 
 -11   5   4      114.69      145.08     18.00 o 
  -9   5   4      127.84      132.95     16.77 o 
  -7   5   4      499.25      574.73     22.05 o 
  -5   5   4      435.42      459.97     19.36 o 
  -3   5   4      322.21      332.24     19.67 o 
  -1   5   4      363.87      383.74     26.11 o 
   1   5   4      933.82     1038.31     63.61 o 
   3   5   4        0.00        1.34     13.13 o 
   5   5   4       18.87        8.28      6.91 o 
   7   5   4       38.88       46.38     12.29 o 
   9   5   4       76.95       73.51     12.40 o 
  11   5   4      382.71      344.88     27.26 o 
 -25   1   5       41.53       28.57      7.23 o 
 -23   1   5      753.92      642.93     27.41 o 
 -21   1   5      797.30      659.64     26.07 o 
 -19   1   5      109.54       74.08      9.79 o 
 -17   1   5        0.08        5.38      7.06 o 
 -15   1   5        3.81        7.85      3.55 o 
 -13   1   5      477.99      552.43     13.10 o 
 -11   1   5     1573.43     1586.13     21.89 o 
  -9   1   5     1011.89     1105.44     19.58 o 
  -7   1   5     8439.08     8334.80     35.01 o 
  -5   1   5     7639.27     7300.79     43.21 o 
  -3   1   5     9674.51     9722.92     58.47 o 
  -1   1   5        5.04        9.64      2.42 o 
   1   1   5    22624.08    21714.66    216.47 o 
   3   1   5     2051.55     1879.66     25.99 o 
   5   1   5     3804.23     3748.48     27.18 o 
   7   1   5     1068.30     1084.91     16.14 o 
   9   1   5       28.72       27.95      3.63 o 
  11   1   5       19.41       16.88      3.67 o 
  13   1   5      154.82      156.21      9.15 o 
  15   1   5      256.41      249.30     12.16 o 
  17   1   5        1.17       -0.43      4.28 o 
  19   1   5       21.33       23.76      6.10 o 
  21   1   5       24.67       17.18      7.17 o 
  23   1   5       75.18       77.55     11.50 o 
  25   1   5       84.27       75.00     11.31 o 
 -24   2   5       10.30        7.59      8.45 o 
 -22   2   5       16.85       14.94      8.55 o 
 -20   2   5      139.55      156.79     13.74 o 
 -18   2   5       28.06       19.77      5.49 o 
 -16   2   5     1323.48     1313.29     28.23 o 
 -14   2   5       31.75       28.06      5.06 o 
 -12   2   5     1921.63     1842.30     32.35 o 
 -10   2   5       99.86      120.15      8.42 o 
  -8   2   5       47.51       64.47      5.16 o 
  -6   2   5     2429.13     2510.50     29.53 o 
  -4   2   5     1870.41     1845.72     16.50 o 
  -2   2   5     2571.66     2450.07     22.38 o 
   0   2   5        0.87        7.00      1.74 o 
   2   2   5     2459.80     2429.50     21.33 o 
   4   2   5     4709.92     4900.19     30.98 o 
   6   2   5     5055.38     5207.34     59.52 o 
   8   2   5      767.54      772.15     15.45 o 
  10   2   5     4204.59     4055.94     42.37 o 
  12   2   5     3401.22     3307.93     35.88 o 
  14   2   5     2721.48     2733.27     40.65 o 
  16   2   5     5353.00     5468.63     61.17 o 
  18   2   5       37.34       28.55      6.01 o 
  20   2   5        0.52        8.56      5.38 o 
  22   2   5       33.55       34.63      9.05 o 
 -23   3   5      311.89      342.96     28.09 o 
 -21   3   5     1327.67     1357.24     41.75 o 
 -19   3   5        0.01        3.79      6.53 o 
 -17   3   5     1231.97     1240.48     36.71 o 
 -15   3   5      913.49      927.55     26.56 o 
 -13   3   5     2597.01     2551.21     36.09 o 
 -11   3   5       27.06       38.14      5.97 o 
  -9   3   5     1041.62     1034.08     23.28 o 
  -7   3   5      242.26      270.89     11.61 o 
  -5   3   5       34.94       20.85      3.36 o 
  -3   3   5      148.04      112.95      5.35 o 
  -1   3   5        2.76        4.26      1.73 o 
   1   3   5     1101.72     1177.80     19.27 o 
   3   3   5       22.33       16.27      2.79 o 
   5   3   5        5.81        9.65      2.62 o 
   7   3   5      134.72      132.22      8.11 o 
   9   3   5      984.91      912.08     21.78 o 
  11   3   5        3.91        6.83      4.62 o 
  13   3   5      314.00      303.52     17.44 o 
  15   3   5      296.49      300.97     18.59 o 
  17   3   5        4.58       -9.26      9.26 o 
  19   3   5        4.89       -1.97      7.16 o 
  21   3   5       11.19       16.97     11.25 o 
 -18   4   5      232.45      237.15     23.73 o 
 -16   4   5       27.71       11.53      6.68 o 
 -14   4   5      397.01      464.48     23.89 o 
 -12   4   5     1411.17     1413.06     33.61 o 
 -10   4   5       80.42       74.24     11.58 o 
  -8   4   5        9.22       10.18      6.85 o 
  -6   4   5      106.46      103.37      8.99 o 
  -4   4   5     1179.24     1204.63     28.20 o 
  -2   4   5      294.87      284.62     13.34 o 
   0   4   5      134.72      125.48      9.32 o 
   2   4   5       65.12       57.42      6.33 o 
   4   4   5       85.34       68.83      8.42 o 
   6   4   5      261.56      270.38     19.75 o 
   8   4   5      813.50      848.98     35.78 o 
  10   4   5      241.81      248.20     26.53 o 
  12   4   5       54.77       51.35     11.54 o 
  14   4   5      334.97      339.22     25.79 o 
  16   4   5      148.35      180.90     21.22 o 
  18   4   5        0.39        6.10      7.83 o 
 -13   5   5       85.83       85.42     22.94 o 
 -11   5   5        2.98       14.68     11.56 o 
  -9   5   5      243.42      269.70     18.77 o 
  -7   5   5       10.80       22.78      7.10 o 
  -5   5   5      927.27     1045.22     34.26 o 
  -3   5   5      739.38      793.53     37.02 o 
  -1   5   5      663.43      696.82     35.31 o 
   1   5   5       97.43      112.64     16.10 o 
   3   5   5      285.03      324.70     24.73 o 
   5   5   5      137.89      125.78     16.23 o 
   7   5   5       91.25       95.44     15.55 o 
   9   5   5      184.64      169.37     15.31 o 
  11   5   5        1.24       21.73      9.97 o 
 -26   0   6     1017.40     1069.00     66.98 o 
 -24   0   6      787.42      814.52     55.27 o 
 -22   0   6      384.08      395.80     24.39 o 
 -20   0   6       96.65       86.35     11.58 o 
 -18   0   6      146.52      142.64     13.20 o 
 -16   0   6       29.89       25.77      5.91 o 
 -14   0   6       28.47       26.14      5.73 o 
 -12   0   6      124.96      127.57      9.91 o 
 -10   0   6      350.59      356.70     22.16 o 
  -8   0   6      315.93      297.31     18.91 o 
  -6   0   6       10.63        9.82      3.86 o 
  -4   0   6      828.54      841.17     16.98 o 
   2   0   6      330.14      302.41     13.75 o 
   4   0   6      505.13      442.71      8.44 o 
   6   0   6      476.56      518.40     19.84 o 
   8   0   6     1834.48     1751.95     34.25 o 
  10   0   6      209.81      200.18     13.19 o 
  12   0   6      472.41      369.95     18.92 o 
  14   0   6     1195.75     1159.14     35.64 o 
  16   0   6       78.62       95.48     16.17 o 
  18   0   6      970.16     1027.24     38.16 o 
  20   0   6     2598.64     2720.61     72.42 o 
  22   0   6      214.37      212.24     20.53 o 
  24   0   6       34.29       18.87     11.35 o 
 -27   1   6       10.93       -9.22      9.22 o 
 -25   1   6       34.07       11.04      8.53 o 
 -23   1   6        0.60        7.24      6.91 o 
 -21   1   6     1009.24      965.86     36.95 o 
 -19   1   6      272.20      261.87     15.70 o 
 -17   1   6     1002.03      962.40     27.61 o 
 -15   1   6      785.20      794.67     18.67 o 
 -13   1   6     2780.63     3199.35     31.18 o 
 -11   1   6     4705.69     5201.16     39.02 o 
  -9   1   6     2919.53     2922.77     29.05 o 
  -7   1   6    11831.91    11828.93     48.54 o 
  -5   1   6      499.90      439.28     11.12 o 
  -3   1   6    79942.10    78245.51    210.32 o 
  -1   1   6    35635.55    35602.92     76.46 o 
   1   1   6    60312.58    60255.50    301.93 o 
   3   1   6      409.47      395.86      6.64 o 
   5   1   6     2116.04     2002.52     23.01 o 
   7   1   6      149.28      168.09      6.93 o 
   9   1   6     3260.66     3263.78     31.05 o 
  11   1   6     1181.79     1178.06     20.32 o 
  13   1   6       48.82       51.77      6.06 o 
  15   1   6        3.64        3.00      3.91 o 
  17   1   6        1.77        3.41      4.61 o 
  19   1   6       62.89       60.87      8.43 o 
  21   1   6        3.69        2.54      6.86 o 
  23   1   6       10.30       21.31      7.75 o 
 -24   2   6        4.27       -8.22      8.22 o 
 -22   2   6       67.71       33.41     27.56 o 
 -20   2   6     1326.91     1360.78     37.23 o 
 -18   2   6      183.15      189.29     11.57 o 
 -16   2   6     1036.18     1021.55     25.15 o 
 -14   2   6      207.24      208.64     11.69 o 
 -12   2   6        1.45       -4.50      4.50 o 
 -10   2   6      301.41      285.89     11.79 o 
  -8   2   6       15.79       23.22      3.62 o 
  -6   2   6     1155.04     1254.89     18.82 o 
  -4   2   6     1538.45     1597.77     13.50 o 
  -2   2   6      823.93      853.81     10.02 o 
   0   2   6        6.48        5.63      1.75 o 
   2   2   6     4826.92     4963.80     25.20 o 
   4   2   6     2243.20     2213.42     20.51 o 
   6   2   6    11051.84    11624.05     61.34 o 
   8   2   6        3.98        8.60      3.03 o 
  10   2   6     2199.82     2098.06     23.98 o 
  12   2   6      839.92      827.96     18.52 o 
  14   2   6     9282.73     9434.32     65.76 o 
  16   2   6      333.79      396.82     17.17 o 
  18   2   6       64.59       66.52      7.76 o 
  20   2   6        2.34        5.69      4.41 o 
  22   2   6      609.67      682.36     31.08 o 
 -23   3   6      241.50      222.94     23.30 o 
 -21   3   6      575.58      545.10     27.12 o 
 -19   3   6       80.35       74.32     10.38 o 
 -17   3   6       60.64       63.20     10.04 o 
 -15   3   6      840.61      851.48     24.32 o 
 -13   3   6     1274.47     1281.26     32.28 o 
 -11   3   6      310.78      336.86     14.14 o 
  -9   3   6        0.86        6.14      6.01 o 
  -7   3   6      107.99       94.54      9.92 o 
  -5   3   6       82.07      103.79      6.39 o 
  -3   3   6      426.65      361.61      9.38 o 
  -1   3   6       17.03       32.45      2.93 o 
   1   3   6      672.61      711.76     15.14 o 
   3   3   6        5.54        1.73      2.36 o 
   5   3   6       77.98       85.04      6.17 o 
   7   3   6      484.53      477.00     14.78 o 
   9   3   6       20.31       15.17      4.63 o 
  11   3   6       22.86       14.73      5.13 o 
  13   3   6        0.20       -4.01      7.40 o 
  15   3   6       13.62        4.06      5.20 o 
  17   3   6       24.74       25.44      6.64 o 
  19   3   6       13.74       18.36      9.07 o 
  21   3   6        3.32       -6.05      7.25 o 
 -18   4   6        5.38        2.52      7.00 o 
 -16   4   6      826.96      888.44     34.23 o 
 -14   4   6      197.60      230.87     17.53 o 
 -12   4   6      326.65      351.11     17.19 o 
 -10   4   6        1.78       16.85      5.76 o 
  -8   4   6      340.47      379.58     19.38 o 
  -6   4   6      714.28      722.23     22.16 o 
  -4   4   6        5.66        8.58      6.42 o 
  -2   4   6        0.20        0.18      3.48 o 
   0   4   6      192.93      193.07     10.98 o 
   2   4   6      286.68      279.37     15.30 o 
   4   4   6      314.41      325.98     17.21 o 
   6   4   6      512.67      497.06     26.72 o 
   8   4   6       12.31       19.36      7.86 o 
  10   4   6        0.71       -3.39      8.74 o 
  12   4   6       69.11       90.55     24.72 o 
  14   4   6        7.40       37.75     12.04 o 
  16   4   6     1040.46     1080.80     47.99 o 
 -13   5   6       26.54       28.12     10.26 o 
 -11   5   6        2.78        2.19      6.40 o 
  -9   5   6      449.29      485.03     30.68 o 
  -7   5   6       58.05       75.17     13.59 o 
  -5   5   6      292.52      326.09     19.79 o 
  -3   5   6      605.70      710.64     40.81 o 
  -1   5   6     1069.96     1083.23     44.02 o 
   1   5   6       26.34       36.72      9.57 o 
   3   5   6       82.46       86.79     13.35 o 
   5   5   6        2.95       -6.64      7.01 o 
   7   5   6      516.30      464.80     31.33 o 
   9   5   6       34.21       40.21     11.79 o 
  11   5   6       10.64       10.49      7.71 o 
 -27   1   7        0.52        3.33      7.17 o 
 -25   1   7       48.24       62.20     15.72 o 
 -23   1   7       27.92       49.59      9.59 o 
 -21   1   7       10.50        1.39      5.93 o 
 -19   1   7       37.96       21.97      6.25 o 
 -17   1   7        8.10       -4.22      4.43 o 
 -15   1   7        0.13       -0.93      2.75 o 
 -13   1   7     2137.83     2216.87     28.53 o 
 -11   1   7       60.52       52.73      4.44 o 
  -9   1   7     8465.89     8503.86     43.90 o 
  -7   1   7      451.61      413.91     22.51 o 
  -5   1   7     3648.57     3775.39     33.17 o 
  -3   1   7     1387.41     1367.69     23.81 o 
  -1   1   7    84850.84    82623.37    212.13 o 
   1   1   7    10875.71    10689.04     64.66 o 
   3   1   7    14841.77    14529.15    115.41 o 
   5   1   7     2021.35     2057.25     21.39 o 
   7   1   7    37061.79    38393.16    148.82 o 
   9   1   7      475.81      469.15     12.34 o 
  11   1   7     3532.83     3595.96     36.14 o 
  13   1   7      651.81      626.40     16.19 o 
  15   1   7     2730.96     2796.95     36.46 o 
  17   1   7      225.32      221.43     11.84 o 
  19   1   7     1887.82     1848.48     33.53 o 
  21   1   7      318.00      290.49     16.03 o 
  23   1   7      128.04      190.74     16.91 o 
 -24   2   7       40.32       33.11     18.33 o 
 -22   2   7       41.28       67.08     12.87 o 
 -20   2   7      652.74      685.89     26.93 o 
 -18   2   7      204.05      227.33     13.32 o 
 -16   2   7     5845.72     6101.98     60.75 o 
 -14   2   7      635.88      640.97     21.28 o 
 -12   2   7      519.07      600.28     18.74 o 
 -10   2   7      692.78      676.37     18.21 o 
  -8   2   7     8886.32     9409.33     62.70 o 
  -6   2   7        1.84        4.41      3.13 o 
  -4   2   7     6329.58     6460.99     28.66 o 
  -2   2   7     1736.53     1722.56     15.05 o 
   0   2   7       13.40       15.17      2.08 o 
   2   2   7     2822.28     2795.82     19.15 o 
   4   2   7      555.99      468.53      8.90 o 
   6   2   7     2441.33     2435.60     28.12 o 
   8   2   7     1041.36     1004.15     17.61 o 
  10   2   7       55.98       59.33      5.46 o 
  12   2   7        1.36        8.75      4.24 o 
  14   2   7        6.65       12.83      5.88 o 
  16   2   7      858.06      862.99     25.12 o 
  18   2   7       59.26       53.84      7.00 o 
  20   2   7       12.36       17.83      5.90 o 
  22   2   7      362.61      428.54     24.72 o 
 -23   3   7       57.64       57.89     18.79 o 
 -21   3   7        1.31       -6.31      6.31 o 
 -19   3   7      204.61      234.24     17.45 o 
 -17   3   7       65.27       63.77     10.56 o 
 -15   3   7       59.73       56.21      7.45 o 
 -13   3   7        1.70        5.67      5.92 o 
 -11   3   7       18.87       25.82      5.89 o 
  -9   3   7       41.34       35.34      6.11 o 
  -7   3   7      642.17      570.57     17.00 o 
  -5   3   7      150.29      155.23      7.82 o 
  -3   3   7      684.83      667.70     12.82 o 
  -1   3   7       36.35       26.64      3.12 o 
   1   3   7      208.85      175.74      8.04 o 
   3   3   7      163.09      173.28      6.61 o 
   5   3   7       10.56       25.06      4.13 o 
   7   3   7      991.11      986.28     40.28 o 
   9   3   7      168.16      146.57     11.52 o 
  11   3   7      559.67      538.87     22.18 o 
  13   3   7       11.98       14.57      6.19 o 
  15   3   7      380.24      410.16     21.72 o 
  17   3   7        2.53        1.22      5.79 o 
  19   3   7       35.29       36.42      9.32 o 
  21   3   7       40.79       45.34     10.01 o 
 -18   4   7      560.77      595.52     29.47 o 
 -16   4   7       41.13       56.82     11.10 o 
 -14   4   7     1437.82     1523.17     52.35 o 
 -12   4   7      119.88      113.94     12.13 o 
 -10   4   7        0.68        7.51     12.26 o 
  -8   4   7       56.48       52.12      7.97 o 
  -6   4   7      392.39      398.96     18.07 o 
  -4   4   7        9.89       11.97      5.49 o 
  -2   4   7        3.00        0.26      3.26 o 
   0   4   7     1034.25     1028.00     38.52 o 
   2   4   7      292.65      301.45     16.20 o 
   4   4   7      974.83      995.89     30.91 o 
   6   4   7      152.21      140.44     18.25 o 
   8   4   7        1.31        1.21     10.37 o 
  10   4   7      587.38      581.73     31.76 o 
  12   4   7       86.37      106.15     23.24 o 
  14   4   7     1348.84     1522.95     66.87 o 
  16   4   7       10.89       39.24     12.31 o 
 -13   5   7      119.16      103.80     13.95 o 
 -11   5   7      147.05      157.48     12.80 o 
  -9   5   7     1353.02     1481.14     52.74 o 
  -7   5   7       39.01       31.18     11.20 o 
  -5   5   7      666.93      699.47     36.02 o 
  -3   5   7     1661.52     1804.10     65.95 o 
  -1   5   7      478.43      510.52     45.89 o 
   1   5   7      154.38      146.05     17.35 o 
   3   5   7      525.37      476.11     31.00 o 
   5   5   7      165.94      193.43     20.02 o 
   7   5   7      141.69      103.48     15.61 o 
   9   5   7        1.44       -0.04     13.52 o 
  11   5   7       92.32       97.80     15.39 o 
 -26   0   8       36.12       46.96     15.72 o 
 -24   0   8      269.91      266.04     31.27 o 
 -22   0   8       22.20        2.84      8.86 o 
 -20   0   8     2191.17     2243.57     53.22 o 
 -18   0   8       39.87       49.05      8.42 o 
 -16   0   8       24.52       10.20      7.29 o 
 -14   0   8      443.43      394.16     23.10 o 
 -12   0   8     3947.02     3733.08     79.53 o 
 -10   0   8       44.67       40.59      8.39 o 
  -8   0   8     1592.53     1786.03     33.05 o 
  -6   0   8    33252.39    34100.24    381.09 o 
  -4   0   8    18410.68    17323.95    125.54 o 
  -2   0   8       14.14       59.75      9.77 o 
   0   0   8     5095.37     5128.73     64.14 o 
   2   0   8     1976.87     2017.97     24.92 o 
   4   0   8        0.58        6.01      2.35 o 
   6   0   8     8040.76     7730.43     78.40 o 
   8   0   8     3312.83     3132.37     35.72 o 
  10   0   8      737.85      666.13     39.12 o 
  12   0   8       92.89       69.38      9.65 o 
  14   0   8      301.99      308.73     19.33 o 
  16   0   8      650.49      615.36     28.86 o 
  18   0   8        1.81       -3.14      6.26 o 
  20   0   8      349.27      389.23     25.72 o 
  22   0   8       83.59       66.14     12.47 o 
  24   0   8       46.77       47.67     12.68 o 
 -27   1   8       57.25       91.07     14.83 o 
 -25   1   8      479.55      564.98     27.12 o 
 -23   1   8      329.68      301.56     21.16 o 
 -21   1   8      109.17      108.79     10.87 o 
 -19   1   8       57.44       29.52      6.66 o 
 -17   1   8        2.23       -0.40      4.80 o 
 -15   1   8      473.35      437.96     12.70 o 
 -13   1   8      183.90      195.78      8.75 o 
 -11   1   8        0.65       -2.11      2.11 o 
  -9   1   8      117.96      112.12      8.66 o 
  -7   1   8     1041.32     1073.48     22.39 o 
  -5   1   8        0.04        2.97      2.74 o 
  -3   1   8    11045.82    11059.86     40.62 o 
  -1   1   8     4364.90     4349.82     30.07 o 
   1   1   8      114.96      106.43      6.20 o 
   3   1   8      116.85      117.02      5.33 o 
   5   1   8      196.61      203.39      7.20 o 
   7   1   8      221.90      168.95      7.43 o 
   9   1   8     1493.91     1417.06     21.48 o 
  11   1   8        7.14        6.42      3.48 o 
  13   1   8       59.01       63.20      5.85 o 
  15   1   8     4480.79     4453.03     46.52 o 
  17   1   8     4004.77     4074.87     47.15 o 
  19   1   8     1568.52     1595.07     31.49 o 
  21   1   8       63.01       72.53      8.73 o 
  23   1   8       45.26       88.81     12.82 o 
 -24   2   8       35.81       33.04     18.55 o 
 -22   2   8     1109.83     1021.42     63.32 o 
 -20   2   8     1265.15     1266.25     35.66 o 
 -18   2   8     3636.65     3637.97     50.08 o 
 -16   2   8      732.90      689.40     20.90 o 
 -14   2   8     1554.65     1449.15     31.80 o 
 -12   2   8     1879.37     1942.14     45.13 o 
 -10   2   8      992.09     1021.91     22.77 o 
  -8   2   8       26.57       57.73      8.05 o 
  -6   2   8      991.21     1233.14     20.48 o 
  -4   2   8     3464.43     3349.82     22.92 o 
  -2   2   8      438.74      432.02      7.88 o 
   0   2   8    20684.21    22054.80     56.00 o 
   2   2   8       41.33       41.86      2.73 o 
   4   2   8    30865.87    32622.15    191.21 o 
   6   2   8     3096.44     3108.36     31.33 o 
   8   2   8      965.99      870.10     19.95 o 
  10   2   8     1233.88     1322.06     25.86 o 
  12   2   8     6441.07     6383.38     52.75 o 
  14   2   8       32.11       38.63      5.73 o 
  16   2   8      538.07      549.39     20.36 o 
  18   2   8       62.05       53.37      7.48 o 
  20   2   8       38.52       28.70      7.79 o 
  22   2   8       53.26       65.22     14.05 o 
 -23   3   8       15.88        7.10     15.58 o 
 -21   3   8       94.45       90.37     12.22 o 
 -19   3   8       28.41       16.80      6.20 o 
 -17   3   8      108.71       97.24     11.29 o 
 -15   3   8      355.55      389.73     24.68 o 
 -13   3   8      261.42      262.49     15.52 o 
 -11   3   8        7.89       10.69      5.25 o 
  -9   3   8        7.74        8.06      5.04 o 
  -7   3   8       84.98       67.75      6.66 o 
  -5   3   8        4.73        7.49      3.50 o 
  -3   3   8       17.11       18.90      2.76 o 
  -1   3   8        4.72        2.16      2.09 o 
   1   3   8        9.19       10.17      2.28 o 
   3   3   8      185.80      161.53      6.34 o 
   5   3   8       35.76       33.84      6.23 o 
   7   3   8     1017.80      964.44     35.87 o 
   9   3   8      246.86      227.66     13.74 o 
  11   3   8        1.20       -0.44      4.40 o 
  13   3   8        4.72        9.31      5.41 o 
  15   3   8       65.60       65.81      9.71 o 
  17   3   8        6.22       22.17      7.45 o 
  19   3   8        1.97       -3.48      6.60 o 
 -18   4   8      158.52      135.16     15.67 o 
 -16   4   8     1736.56     1738.81     47.91 o 
 -14   4   8       70.28       77.54     10.86 o 
 -12   4   8        3.35       -1.70      5.09 o 
 -10   4   8      342.23      342.60     19.10 o 
  -8   4   8      269.58      281.76     30.64 o 
  -6   4   8     1204.05     1176.58     28.80 o 
  -4   4   8      104.83       95.67      8.90 o 
  -2   4   8      961.40      979.51     21.96 o 
   0   4   8       32.62       50.40     10.25 o 
   2   4   8      106.62       96.99     12.70 o 
   4   4   8       15.68        7.08      4.91 o 
   6   4   8       29.92       20.41      6.93 o 
   8   4   8      259.05      221.60     19.43 o 
  10   4   8      235.39      208.09     19.27 o 
  12   4   8      579.94      711.28     36.38 o 
  14   4   8       14.63       32.35     11.10 o 
  16   4   8      351.94      401.45     30.66 o 
 -13   5   8       77.82       79.79     12.70 o 
 -11   5   8      411.93      419.19     23.62 o 
  -9   5   8      133.39      165.27     19.77 o 
  -7   5   8       64.60       82.76     13.64 o 
  -5   5   8      105.45       90.91     14.33 o 
  -3   5   8        9.89       17.50      9.25 o 
  -1   5   8       16.60       18.55     13.20 o 
   1   5   8       23.85       16.48      9.42 o 
   3   5   8        1.08       16.27      8.95 o 
   5   5   8      384.90      373.17     27.53 o 
   7   5   8      329.24      357.84     27.95 o 
   9   5   8       52.36       31.07     17.25 o 
 -27   1   9       36.82       25.86     12.26 o 
 -25   1   9     1206.48     1295.87     43.18 o 
 -23   1   9      327.40      269.40     18.32 o 
 -21   1   9       43.48       38.20      6.58 o 
 -19   1   9        4.03        4.41      6.02 o 
 -17   1   9     3006.05     3026.02     49.01 o 
 -15   1   9      116.20       91.26      6.78 o 
 -13   1   9     8457.65     8162.20     69.52 o 
 -11   1   9     2347.57     2522.85     27.78 o 
  -9   1   9      495.54      469.46     14.82 o 
  -7   1   9      825.38      868.96     18.60 o 
  -5   1   9    11989.41    12197.38     64.61 o 
  -3   1   9      127.77      118.56      4.84 o 
  -1   1   9     8098.49     7830.75     42.26 o 
   1   1   9      494.96      440.26     17.99 o 
   3   1   9      806.26      810.13     13.44 o 
   5   1   9      189.13      160.59      6.83 o 
   7   1   9      218.39      238.63      8.67 o 
   9   1   9      217.04      218.84      9.07 o 
  11   1   9      133.50      134.79      7.71 o 
  13   1   9        5.14       -0.60      5.16 o 
  15   1   9      186.45      200.58     10.63 o 
  17   1   9      477.54      493.60     17.10 o 
  19   1   9       13.20       20.31      5.32 o 
  21   1   9       81.15       75.74      9.26 o 
  23   1   9        2.50       14.17      7.72 o 
 -24   2   9      514.70      534.61     49.88 o 
 -22   2   9      139.13      163.98     18.75 o 
 -20   2   9       82.97       69.54      8.57 o 
 -18   2   9       60.38       73.29      8.70 o 
 -16   2   9       91.87       70.08     12.11 o 
 -14   2   9      252.26      236.60     13.40 o 
 -12   2   9       11.74       14.19      3.80 o 
 -10   2   9    10011.06    10500.46    102.50 o 
  -8   2   9     1585.15     1628.31     26.63 o 
  -6   2   9     6268.69     6705.90     49.61 o 
  -4   2   9     1402.26     1314.16     15.32 o 
  -2   2   9     4729.59     4737.01     26.82 o 
   0   2   9     1596.98     1408.49     14.25 o 
   2   2   9     2334.60     2185.36     17.06 o 
   4   2   9    10898.24    10444.96     48.02 o 
   6   2   9     2401.23     2305.26     26.65 o 
   8   2   9      149.23      129.36      8.17 o 
  10   2   9      402.43      428.48     17.81 o 
  12   2   9      872.39      791.39     19.12 o 
  14   2   9       58.15       68.37      6.97 o 
  16   2   9       35.26       45.12      6.72 o 
  18   2   9      218.15      237.79     14.73 o 
  20   2   9      512.72      563.49     23.27 o 
  22   2   9      374.34      430.72     25.38 o 
 -23   3   9       19.42        8.78     11.02 o 
 -21   3   9       25.13       23.52      7.06 o 
 -19   3   9      210.28      235.91     17.81 o 
 -17   3   9      951.50      940.17     32.98 o 
 -15   3   9      167.49      175.62     16.96 o 
 -13   3   9        7.02        5.96      5.68 o 
 -11   3   9      167.55      160.42     11.85 o 
  -9   3   9       28.75       31.77      6.24 o 
  -7   3   9      808.77      850.37     21.02 o 
  -5   3   9        7.44        2.84      3.92 o 
  -3   3   9        0.36        5.54      2.39 o 
  -1   3   9      670.49      668.47     12.06 o 
   1   3   9      183.35      177.49      6.33 o 
   3   3   9      420.61      368.45     11.52 o 
   5   3   9      320.30      309.99     14.32 o 
   7   3   9     1497.33     1501.25     33.10 o 
   9   3   9       47.37       25.64      5.88 o 
  11   3   9       24.32       29.61      5.84 o 
  13   3   9        6.62       -1.27      7.05 o 
  15   3   9       71.70       81.68     10.27 o 
  17   3   9        0.61        7.51      7.34 o 
  19   3   9       10.67        2.30      5.90 o 
 -18   4   9      711.79      734.51     32.76 o 
 -16   4   9      364.41      358.58     22.92 o 
 -14   4   9      431.70      415.71     22.24 o 
 -12   4   9        2.36        3.31      6.05 o 
 -10   4   9        2.30       11.64      6.62 o 
  -8   4   9      414.85      399.01     20.00 o 
  -6   4   9        5.99        5.30      4.55 o 
  -4   4   9      189.17      195.20     11.96 o 
  -2   4   9      610.31      592.53     24.53 o 
   0   4   9      904.32      959.08     37.90 o 
   2   4   9      559.94      481.02     27.47 o 
   4   4   9      980.92      962.55     29.98 o 
   6   4   9      374.78      329.39     18.41 o 
   8   4   9       32.86       22.96      8.04 o 
  10   4   9      535.30      468.11     28.84 o 
  12   4   9       58.71       55.24     11.58 o 
  14   4   9      149.27      140.76     19.22 o 
  16   4   9      115.47      123.33     18.03 o 
 -13   5   9       28.08       27.94      8.85 o 
 -11   5   9       96.55       94.43     15.99 o 
  -9   5   9      923.76     1016.72     36.18 o 
  -7   5   9      555.38      603.11     34.58 o 
  -5   5   9     1726.74     1847.84     58.53 o 
  -3   5   9        3.29       -3.05      8.00 o 
  -1   5   9      241.64      265.05     26.99 o 
   1   5   9       37.65       30.44     10.68 o 
   3   5   9      209.96      171.72     20.20 o 
   5   5   9        2.17       -8.84      8.84 o 
   7   5   9        4.50        3.24      8.04 o 
   9   5   9       33.66       19.65      7.77 o 
 -26   0  10      346.78      373.33     39.13 o 
 -24   0  10      100.17      130.98     24.25 o 
 -22   0  10       20.59        2.81     10.82 o 
 -20   0  10       13.57       12.78      5.33 o 
 -18   0  10       79.70       67.36      9.67 o 
 -16   0  10       18.93       15.35     11.07 o 
 -14   0  10        0.92       10.46      6.68 o 
 -12   0  10       39.76       27.68      8.40 o 
 -10   0  10      725.41      704.41     23.46 o 
  -8   0  10      173.62      180.64     11.35 o 
  -6   0  10       18.24       16.18      4.81 o 
  -4   0  10      310.49      261.23     11.31 o 
  -2   0  10     3341.94     3054.15     96.16 o 
   0   0  10     2128.55     1937.22     33.61 o 
   2   0  10      492.68      541.48     16.03 o 
   4   0  10     2492.10     2311.30     73.18 o 
   6   0  10     1705.76     1517.63     17.82 o 
   8   0  10        1.75        4.02      3.10 o 
  10   0  10      790.70      793.81     20.76 o 
  12   0  10      204.74      172.85     10.78 o 
  14   0  10     5329.46     5419.01     61.63 o 
  16   0  10     1112.83     1012.88     28.70 o 
  18   0  10     1453.83     1481.79     48.54 o 
  20   0  10        0.35       -5.50      8.13 o 
  22   0  10      669.64      660.86     51.28 o 
  24   0  10       10.05        6.23     13.96 o 
 -27   1  10      447.76      546.87     34.82 o 
 -25   1  10      502.46      469.68     24.89 o 
 -23   1  10      151.07      132.48     12.76 o 
 -21   1  10      526.59      491.40     22.30 o 
 -19   1  10     1766.56     1782.18     40.12 o 
 -17   1  10     1277.22     1298.70     32.31 o 
 -15   1  10      721.60      596.66     16.33 o 
 -13   1  10     2698.73     2674.11     37.18 o 
 -11   1  10        7.94       18.73      4.38 o 
  -9   1  10       22.95       45.94      6.60 o 
  -7   1  10     4432.32     4473.64     43.04 o 
  -5   1  10    11389.39    12436.43     70.25 o 
  -3   1  10      198.74      184.82      6.78 o 
  -1   1  10       24.21       31.67      3.85 o 
   1   1  10      245.64      315.60     11.79 o 
   3   1  10    14789.13    15344.05     89.20 o 
   5   1  10     3417.98     3764.61     47.42 o 
   7   1  10     6196.27     6287.67     87.36 o 
   9   1  10      212.61      195.99      8.77 o 
  11   1  10      158.97      129.62      7.83 o 
  13   1  10     1537.68     1521.02     28.51 o 
  15   1  10      602.50      625.03     18.36 o 
  17   1  10      186.31      180.78     10.65 o 
  19   1  10       33.01       32.17      5.80 o 
  21   1  10       46.87       46.60      9.15 o 
  23   1  10        0.03       10.60      8.55 o 
 -24   2  10      101.78       48.30     11.86 o 
 -22   2  10      111.04      101.21     16.17 o 
 -20   2  10      998.32      980.94     37.62 o 
 -18   2  10        4.77        6.24      4.71 o 
 -16   2  10       12.41        6.89      4.74 o 
 -14   2  10        0.72       -1.56      5.10 o 
 -12   2  10      517.46      502.42     17.81 o 
 -10   2  10       65.02       96.89      8.91 o 
  -8   2  10       21.97       36.21      7.86 o 
  -6   2  10     1007.76     1050.69     20.57 o 
  -4   2  10      540.43      536.97     14.43 o 
  -2   2  10     1971.37     2048.04     24.70 o 
   0   2  10      971.09      993.45     11.98 o 
   2   2  10    14496.25    14872.52    117.14 o 
   4   2  10     1133.65     1107.61     15.06 o 
   6   2  10       67.57       67.91      7.06 o 
   8   2  10      852.45      839.07     20.36 o 
  10   2  10     3925.17     3960.18     46.32 o 
  12   2  10     2059.36     2208.20     41.64 o 
  14   2  10      429.49      526.09     16.78 o 
  16   2  10      455.34      372.40     17.26 o 
  18   2  10       23.85       29.07      6.90 o 
  20   2  10        0.15        6.25      6.07 o 
  22   2  10       40.85       44.84     10.97 o 
 -23   3  10       38.94       31.72      7.39 o 
 -21   3  10        6.45       -6.74      6.74 o 
 -19   3  10      479.11      518.46     25.78 o 
 -17   3  10        6.14        8.50     13.17 o 
 -15   3  10      167.79      139.95     15.80 o 
 -13   3  10       66.26       62.89     10.48 o 
 -11   3  10      277.40      266.47     18.62 o 
  -9   3  10       39.55       33.30      7.36 o 
  -7   3  10       12.90        8.48      3.93 o 
  -5   3  10      222.63      191.41      9.14 o 
  -3   3  10      185.79      201.17      7.50 o 
  -1   3  10      249.83      265.22      8.74 o 
   1   3  10        0.77        3.46      2.01 o 
   3   3  10       11.34       13.02      3.95 o 
   5   3  10       31.61       25.11      4.70 o 
   7   3  10     1215.66     1158.05     29.89 o 
   9   3  10      334.46      337.59     17.12 o 
  11   3  10        1.90       -1.16      4.50 o 
  13   3  10        8.04        7.51     10.65 o 
  15   3  10      119.66      101.35     12.16 o 
  17   3  10       78.57       91.83     12.07 o 
  19   3  10       19.63       13.25      8.07 o 
 -18   4  10      110.21      119.97     14.87 o 
 -16   4  10        9.06       10.16      7.35 o 
 -14   4  10      134.70      170.22     15.06 o 
 -12   4  10        0.03       -5.98      5.98 o 
 -10   4  10     1489.61     1507.32     39.83 o 
  -8   4  10       18.49        9.60      7.28 o 
  -6   4  10      227.34      213.98     12.75 o 
  -4   4  10       40.93       36.01      6.53 o 
  -2   4  10      508.55      480.68     22.42 o 
   0   4  10      244.34      245.81     16.22 o 
   2   4  10        0.02       -3.77     13.28 o 
   4   4  10        1.63       -6.48      6.48 o 
   6   4  10      128.94      106.50     11.01 o 
   8   4  10      441.59      410.60     26.07 o 
  10   4  10       18.83       10.22     12.06 o 
  12   4  10       75.76       88.47     14.30 o 
  14   4  10        1.98        6.15      8.40 o 
  16   4  10        1.92       10.04      8.92 o 
 -13   5  10      330.39      336.28     22.22 o 
 -11   5  10      242.05      251.74     18.96 o 
  -9   5  10      231.76      272.83     24.96 o 
  -7   5  10        1.32        0.55      7.43 o 
  -5   5  10      337.69      379.29     28.33 o 
  -3   5  10      170.54      156.67     17.53 o 
  -1   5  10        0.15        7.04      6.71 o 
   1   5  10        6.66       14.37      7.66 o 
   3   5  10      785.42      737.91     39.12 o 
   5   5  10        0.00       -8.85      8.85 o 
   7   5  10      138.47      119.17     25.49 o 
   9   5  10        3.72        0.60      9.02 o 
 -27   1  11        8.16        1.36      7.85 o 
 -25   1  11       10.34        8.36      6.67 o 
 -23   1  11       58.80       42.39     10.02 o 
 -21   1  11      138.97      115.10     12.13 o 
 -19   1  11     1049.11     1028.29     30.75 o 
 -17   1  11      283.51      262.12     15.22 o 
 -15   1  11     3103.35     3041.78     47.82 o 
 -13   1  11      125.18      157.63     11.57 o 
 -11   1  11        5.99        8.24      3.71 o 
  -9   1  11     2701.87     2852.18     37.80 o 
  -7   1  11     7297.03     7949.94     59.00 o 
  -5   1  11      479.01      543.31     14.86 o 
  -3   1  11     5708.12     5780.75     47.54 o 
  -1   1  11       90.78      107.32      5.90 o 
   1   1  11     1211.28     1214.40     18.95 o 
   3   1  11    27692.84    30160.24     96.97 o 
   5   1  11        8.74       26.93      4.41 o 
   7   1  11     1399.78     1459.42     37.25 o 
   9   1  11      578.77      540.63     11.00 o 
  11   1  11     4432.39     4421.91     42.88 o 
  13   1  11     2623.67     2650.58     35.30 o 
  15   1  11     6506.30     6580.87     59.22 o 
  17   1  11       42.08       57.13      6.71 o 
  19   1  11      447.82      430.79     17.24 o 
  21   1  11      476.14      568.06     23.91 o 
  23   1  11      148.66      184.66     17.82 o 
 -24   2  11        1.94       16.81     10.06 o 
 -22   2  11        0.00       10.16      8.62 o 
 -20   2  11      296.24      326.66     19.93 o 
 -18   2  11       39.45       44.12      7.63 o 
 -16   2  11      992.83      963.33     28.30 o 
 -14   2  11       57.78       52.93      6.67 o 
 -12   2  11     1900.37     2056.33     36.13 o 
 -10   2  11     2488.89     2484.08     36.87 o 
  -8   2  11     1570.80     1802.57     29.48 o 
  -6   2  11     1348.45     1340.83     16.63 o 
  -4   2  11       93.76       61.76      4.17 o 
  -2   2  11     2526.63     2508.59     23.06 o 
   0   2  11     1257.28     1191.56     12.96 o 
   2   2  11        1.05        5.34      1.98 o 
   4   2  11     1731.17     1639.67     26.15 o 
   6   2  11        2.03        2.81      2.71 o 
   8   2  11     1002.93     1014.23     22.83 o 
  10   2  11       20.67       25.88      5.42 o 
  12   2  11      132.12      113.26      9.31 o 
  14   2  11       43.04       45.59      6.28 o 
  16   2  11       12.05       10.13      4.32 o 
  18   2  11      115.47      116.56     10.58 o 
  20   2  11       16.98       22.53      6.62 o 
  22   2  11      620.34      672.94     31.88 o 
 -23   3  11      109.88      108.82     13.27 o 
 -21   3  11        0.04       -7.48      7.48 o 
 -19   3  11       36.73       27.62      9.08 o 
 -17   3  11       86.35       90.52     14.22 o 
 -15   3  11       35.64       54.21     12.36 o 
 -13   3  11       21.40       15.10      6.61 o 
 -11   3  11        3.54       -3.71      5.67 o 
  -9   3  11        1.50        4.39      5.91 o 
  -7   3  11      190.12      177.62     10.32 o 
  -5   3  11      598.91      651.34     16.43 o 
  -3   3  11       44.72       43.91      4.09 o 
  -1   3  11      473.30      507.02     10.67 o 
   1   3  11      236.30      199.91      8.94 o 
   3   3  11        2.37        6.82      4.03 o 
   5   3  11        0.08        1.89      4.00 o 
   7   3  11     3799.13     3839.78     54.57 o 
   9   3  11      445.41      416.42     19.70 o 
  11   3  11      210.10      228.99     18.10 o 
  13   3  11       64.60       45.12      7.89 o 
  15   3  11      679.64      729.31     29.69 o 
  17   3  11      255.54      269.86     19.30 o 
  19   3  11      149.19      163.00     15.82 o 
 -18   4  11      456.24      470.36     26.60 o 
 -16   4  11       32.92       36.83     11.94 o 
 -14   4  11       31.56       37.20      9.00 o 
 -12   4  11       93.29       85.30     11.39 o 
 -10   4  11        6.14       25.42      7.66 o 
  -8   4  11        0.12        3.40      5.67 o 
  -6   4  11        5.77       17.21      6.50 o 
  -4   4  11     1309.92     1296.17     36.73 o 
  -2   4  11       48.21       65.06     10.05 o 
   0   4  11      814.92      851.97     30.11 o 
   2   4  11      321.02      275.91     22.25 o 
   4   4  11       10.52       10.83      7.65 o 
   6   4  11        5.68        1.49      7.41 o 
   8   4  11        0.78        2.78      6.07 o 
  10   4  11      272.80      294.15     23.70 o 
  12   4  11        9.32        8.07      9.76 o 
  14   4  11       11.83        3.10      9.46 o 
 -11   5  11      157.72      187.50     16.93 o 
  -9   5  11     1015.66     1188.30     49.64 o 
  -7   5  11      423.58      410.37     29.22 o 
  -5   5  11      152.66      146.86     14.50 o 
  -3   5  11       95.72       55.49     10.55 o 
  -1   5  11      293.86      324.97     26.35 o 
   1   5  11       18.86       17.84      9.67 o 
   3   5  11      151.44      145.92     18.84 o 
   5   5  11      125.75      118.59     20.75 o 
   7   5  11        1.77      -10.10     10.10 o 
   9   5  11       60.66       57.25     13.57 o 
 -26   0  12       79.44       58.00     17.87 o 
 -24   0  12        3.26      -13.56     13.56 o 
 -22   0  12      127.69      161.57     23.74 o 
 -20   0  12       76.18       77.43     13.37 o 
 -18   0  12     1490.05     1554.49     42.05 o 
 -16   0  12       70.48       83.24     15.34 o 
 -14   0  12     4741.02     4695.96     98.18 o 
 -12   0  12      250.80      185.97     19.07 o 
 -10   0  12       12.89       62.74      7.97 o 
  -8   0  12      491.46      509.22     24.36 o 
  -6   0  12      394.21      346.69     23.47 o 
  -4   0  12     5493.49     5142.59     51.31 o 
  -2   0  12     1166.23     1278.46     24.17 o 
   0   0  12     7345.59     7000.60     88.68 o 
   2   0  12      130.86      137.37      6.43 o 
   4   0  12      977.40      882.26     38.95 o 
   6   0  12     2596.08     2636.10     27.24 o 
   8   0  12     2020.73     1988.33     52.19 o 
  10   0  12      439.57      442.51     15.88 o 
  12   0  12      672.21      643.91     20.73 o 
  14   0  12       22.34       29.09      6.83 o 
  16   0  12      136.88      119.77     24.05 o 
  18   0  12     1467.33     1519.09     50.71 o 
  20   0  12       91.63       89.98     25.83 o 
  22   0  12      965.04     1062.75     47.24 o 
 -27   1  12        4.24        2.51      7.73 o 
 -25   1  12        4.93       -7.55      9.49 o 
 -23   1  12       14.76       16.64      7.33 o 
 -21   1  12       67.78       47.40      8.48 o 
 -19   1  12      375.49      371.72     18.97 o 
 -17   1  12       11.34       13.67      8.05 o 
 -15   1  12       65.38       82.37      9.19 o 
 -13   1  12       90.00       99.99     12.57 o 
 -11   1  12        9.33       12.10      4.44 o 
  -9   1  12       75.32       78.31      7.34 o 
  -7   1  12     3478.92     3635.94     41.10 o 
  -5   1  12        1.79        5.79      3.00 o 
  -3   1  12     2935.83     2920.17     28.12 o 
  -1   1  12       15.24       33.01      3.87 o 
   1   1  12     1326.54     1327.99     20.67 o 
   3   1  12     4342.59     4867.81     87.76 o 
   5   1  12     1054.58     1125.91     18.25 o 
   7   1  12      500.74      565.23     17.05 o 
   9   1  12      548.56      465.51     11.75 o 
  11   1  12     8544.71     8424.33     60.47 o 
  13   1  12     3005.83     2901.92     37.58 o 
  15   1  12     2635.20     2845.81     39.36 o 
  17   1  12      409.05      402.06     16.08 o 
  19   1  12        8.72       15.22      5.85 o 
  21   1  12       54.34       44.75      7.89 o 
 -24   2  12     1114.66     1004.29     45.86 o 
 -22   2  12      626.72      590.11     33.90 o 
 -20   2  12     1709.32     1641.58     43.40 o 
 -18   2  12     1059.02     1029.21     31.14 o 
 -16   2  12      465.77      422.79     19.04 o 
 -14   2  12      377.33      358.98     23.94 o 
 -12   2  12      255.34      292.80     14.12 o 
 -10   2  12     1370.61     1449.35     28.83 o 
  -8   2  12     6754.99     6976.74     59.29 o 
  -6   2  12     2423.25     2615.96     26.39 o 
  -4   2  12      464.85      501.24     11.18 o 
  -2   2  12     7706.58     7717.41     48.01 o 
   0   2  12     8526.72     8956.21     51.44 o 
   2   2  12      285.84      309.89      7.54 o 
   4   2  12     1701.54     1684.65     32.00 o 
   6   2  12     1052.07     1137.91     22.02 o 
   8   2  12       31.74       39.92      6.43 o 
  10   2  12      483.06      498.98     17.17 o 
  12   2  12       36.82       33.72      6.29 o 
  14   2  12        0.84       10.81      4.67 o 
  16   2  12        0.01       -4.94      5.14 o 
  18   2  12        4.03        2.40      7.20 o 
  20   2  12      120.94      124.30     11.68 o 
 -23   3  12      100.87      100.87     14.41 o 
 -21   3  12       22.86        4.31      8.65 o 
 -19   3  12        1.73       -0.22      5.54 o 
 -17   3  12       34.19       20.29      8.29 o 
 -15   3  12       29.72       18.60      8.04 o 
 -13   3  12      356.48      341.79     22.57 o 
 -11   3  12        2.13        1.79      6.30 o 
  -9   3  12        2.89        7.70      8.10 o 
  -7   3  12       94.26       94.22      8.03 o 
  -5   3  12      520.22      545.59     15.33 o 
  -3   3  12      131.29      130.25      7.57 o 
  -1   3  12      842.68      817.84     15.47 o 
   1   3  12       35.27       33.89      4.55 o 
   3   3  12     1581.86     1565.95     30.28 o 
   5   3  12      296.06      285.19     18.95 o 
   7   3  12      919.68      871.51     26.53 o 
   9   3  12       77.55       55.06      8.27 o 
  11   3  12       18.81       22.08      6.11 o 
  13   3  12       21.49       39.06      8.08 o 
  15   3  12       13.74        1.22      5.03 o 
  17   3  12       20.78       15.17      6.43 o 
  19   3  12        0.88       -1.29      8.02 o 
 -18   4  12       76.13       78.12     12.67 o 
 -16   4  12      174.68      180.95     16.45 o 
 -14   4  12      849.92      913.18     38.86 o 
 -12   4  12       25.16       40.25      8.44 o 
 -10   4  12      448.79      426.28     21.77 o 
  -8   4  12       76.34       48.04     10.32 o 
  -6   4  12     3577.04     3850.53     53.42 o 
  -4   4  12      889.53      916.15     31.33 o 
  -2   4  12     1870.36     2038.14     46.58 o 
   0   4  12      406.94      419.04     21.59 o 
   2   4  12        2.38        1.24     10.33 o 
   4   4  12     1708.45     1701.86     41.00 o 
   6   4  12      448.24      400.89     21.16 o 
   8   4  12       92.98       46.10     15.86 o 
  10   4  12       23.36       20.39      8.36 o 
  12   4  12       15.92        9.16     24.12 o 
  14   4  12       27.83       31.38     15.47 o 
 -11   5  12        4.68       16.47     10.49 o 
  -9   5  12      618.01      749.98     39.99 o 
  -7   5  12      161.05      177.88     29.60 o 
  -5   5  12      382.18      384.54     23.05 o 
  -3   5  12       43.62       26.72      9.10 o 
  -1   5  12       69.54       92.68     14.52 o 
   1   5  12       75.47       62.25     13.47 o 
   3   5  12       58.28       41.11     17.45 o 
   5   5  12        3.58       -4.48      7.18 o 
   7   5  12       86.43       84.53     14.02 o 
 -25   1  13      186.66      203.46     16.39 o 
 -23   1  13       99.77       86.40     13.23 o 
 -21   1  13     1157.94     1157.21     34.65 o 
 -19   1  13     3976.05     3977.50     60.58 o 
 -17   1  13     4719.03     4846.66     65.05 o 
 -15   1  13      295.77      245.24     14.36 o 
 -13   1  13       19.36        8.40      5.19 o 
 -11   1  13     1598.61     1720.38     45.58 o 
  -9   1  13     1118.68     1256.40     26.52 o 
  -7   1  13     3256.29     3435.04     40.92 o 
  -5   1  13      913.21      991.23     23.34 o 
  -3   1  13      243.42      239.22      9.53 o 
  -1   1  13      514.11      541.90     13.32 o 
   1   1  13      116.65      121.62      6.74 o 
   3   1  13      134.35      126.24      7.25 o 
   5   1  13       17.96        9.64      3.42 o 
   7   1  13      171.78      155.43      8.99 o 
   9   1  13      131.76      142.40      9.00 o 
  11   1  13      144.91      159.93     10.37 o 
  13   1  13     1867.14     1938.96     31.24 o 
  15   1  13      107.40      101.59      8.24 o 
  17   1  13       42.55       33.82      6.27 o 
  19   1  13       44.66       42.10      7.49 o 
  21   1  13       48.84       45.71      8.09 o 
 -24   2  13       34.55       41.50     12.26 o 
 -22   2  13      398.02      437.89     24.07 o 
 -20   2  13        9.30        6.57      6.89 o 
 -18   2  13      269.23      274.27     17.25 o 
 -16   2  13       50.55       49.15      7.60 o 
 -14   2  13      747.54      794.54     44.44 o 
 -12   2  13      914.45      962.84     25.63 o 
 -10   2  13      106.03      143.15      9.93 o 
  -8   2  13       18.81       15.30      5.61 o 
  -6   2  13     1167.10     1306.47     19.04 o 
  -4   2  13    11416.88    11295.83     61.00 o 
  -2   2  13      275.42      341.34     10.03 o 
   0   2  13    10452.07    10273.46     56.98 o 
   2   2  13      983.08      967.87     18.41 o 
   4   2  13     5759.57     5653.50     59.53 o 
   6   2  13        0.72       13.64      4.41 o 
   8   2  13     1439.63     1487.76     28.61 o 
  10   2  13      545.01      527.54     18.23 o 
  12   2  13       46.73       48.06      6.59 o 
  14   2  13       24.65       34.61      6.35 o 
  16   2  13      150.15      144.08     11.29 o 
  18   2  13       28.13       27.59      8.07 o 
  20   2  13       12.41       15.14     10.52 o 
 -23   3  13      363.78      453.50     26.73 o 
 -21   3  13       61.23       47.81      9.02 o 
 -19   3  13      141.81      111.90     15.51 o 
 -17   3  13        7.70        7.85     13.41 o 
 -15   3  13       30.78       18.53      9.09 o 
 -13   3  13       55.36       67.03     10.50 o 
 -11   3  13       21.35       17.24      6.76 o 
  -9   3  13      141.80      138.59     14.26 o 
  -7   3  13       40.39       56.84      8.00 o 
  -5   3  13      799.83      847.46     19.22 o 
  -3   3  13       37.01       37.37      4.36 o 
  -1   3  13      642.74      638.71     16.03 o 
   1   3  13      436.61      442.69     13.71 o 
   3   3  13     1092.07     1051.74     25.27 o 
   5   3  13      317.01      296.24     13.94 o 
   7   3  13      981.69      921.81     27.79 o 
   9   3  13       12.41        5.50      4.90 o 
  11   3  13       40.92       24.55      7.64 o 
  13   3  13       18.76       22.48      7.54 o 
  15   3  13      220.51      195.13     22.27 o 
  17   3  13        6.94       -2.58      7.42 o 
 -18   4  13       55.49       55.94     14.42 o 
 -16   4  13       23.36       46.13     10.85 o 
 -14   4  13       62.16       79.73     11.22 o 
 -12   4  13       10.95       -3.38      5.74 o 
 -10   4  13        4.71       14.21      6.86 o 
  -8   4  13      170.08      168.36     13.52 o 
  -6   4  13     2946.85     3031.32     57.57 o 
  -4   4  13      257.14      235.84     16.52 o 
  -2   4  13     2943.58     3027.76     80.78 o 
   0   4  13      422.50      421.69     21.71 o 
   2   4  13      162.70      136.13     13.15 o 
   4   4  13       25.70       23.58      6.67 o 
   6   4  13     1357.99     1203.90     36.45 o 
   8   4  13       11.03        1.94      5.65 o 
  10   4  13      586.62      568.27     32.56 o 
  12   4  13      338.38      362.04     27.14 o 
  14   4  13      300.39      430.57     31.37 o 
 -11   5  13      120.09      145.67     25.17 o 
  -9   5  13      948.78     1063.51     71.91 o 
  -7   5  13        1.78        9.02      8.66 o 
  -5   5  13        0.04       -3.75      8.47 o 
  -3   5  13       30.12       19.05      7.65 o 
  -1   5  13       83.30       88.59     15.44 o 
   1   5  13       56.91       42.06     12.13 o 
   3   5  13       84.76       99.58     16.91 o 
   5   5  13      185.97      149.54     19.11 o 
   7   5  13        1.55       -9.49      9.49 o 
 -26   0  14       96.68       88.71     22.25 o 
 -24   0  14       77.86       75.26     19.13 o 
 -22   0  14        0.07        8.23     10.03 o 
 -20   0  14        4.84        1.10      7.83 o 
 -18   0  14       72.43       70.79     15.97 o 
 -16   0  14       22.83        5.43      8.69 o 
 -14   0  14      787.12      730.33     40.07 o 
 -12   0  14      409.90      343.78     18.75 o 
 -10   0  14      480.59      453.11     20.04 o 
  -8   0  14       57.48       45.19      6.58 o 
  -6   0  14     3652.59     3629.90    116.69 o 
  -4   0  14      725.15      835.99     22.19 o 
  -2   0  14      857.36     1011.34     19.49 o 
   0   0  14     1489.91     1518.66     27.29 o 
   2   0  14      289.05      303.86      9.84 o 
   4   0  14      936.89      928.69     23.10 o 
   6   0  14    21613.02    22110.37    211.87 o 
   8   0  14     1586.39     1628.16     33.64 o 
  10   0  14     6465.81     6702.16     84.78 o 
  12   0  14     1495.01     1464.03     31.48 o 
  14   0  14    20375.35    21564.15    175.91 o 
  16   0  14      675.32      747.18     39.57 o 
  18   0  14     8839.88     9267.45    128.57 o 
  20   0  14      110.62       96.61     15.55 o 
  22   0  14       43.19       49.53     13.09 o 
 -25   1  14       66.32       59.05     12.13 o 
 -23   1  14      363.23      332.96     19.88 o 
 -21   1  14     1561.71     1487.85     39.52 o 
 -19   1  14      181.73      167.88     17.54 o 
 -17   1  14     5485.68     5552.18     70.09 o 
 -15   1  14       76.50       86.63      9.62 o 
 -13   1  14       77.57       94.35     13.09 o 
 -11   1  14      600.38      705.91     21.58 o 
  -9   1  14    17589.38    19427.54    110.48 o 
  -7   1  14     1092.40     1106.14     24.03 o 
  -5   1  14      486.87      529.40     13.96 o 
  -3   1  14        6.89        6.89      3.10 o 
  -1   1  14       50.83       74.39      5.69 o 
   1   1  14     2600.65     2837.29     31.60 o 
   3   1  14       30.69       20.59      3.38 o 
   5   1  14      170.66      197.84      9.16 o 
   7   1  14       84.47       94.45      8.64 o 
   9   1  14     2027.50     1961.72     32.03 o 
  11   1  14      337.42      319.59     14.21 o 
  13   1  14      444.00      435.60     15.17 o 
  15   1  14       15.29       17.23      5.01 o 
  17   1  14       85.05       79.51      9.03 o 
  19   1  14      264.69      239.98     15.56 o 
  21   1  14       58.31       48.27      8.38 o 
 -24   2  14       57.15       31.41     10.73 o 
 -22   2  14        0.18        2.76      6.40 o 
 -20   2  14       36.88       14.19     21.21 o 
 -18   2  14        0.97        3.30      5.13 o 
 -16   2  14      459.98      483.34     20.86 o 
 -14   2  14       47.54       57.74      7.24 o 
 -12   2  14      460.91      486.85     18.70 o 
 -10   2  14      454.18      425.27     16.46 o 
  -8   2  14       19.75       17.83      4.35 o 
  -6   2  14     1050.87     1124.28     18.66 o 
  -4   2  14      153.97      144.55      6.90 o 
  -2   2  14     6543.73     6525.82     73.16 o 
   0   2  14      215.51      257.66      7.80 o 
   2   2  14       31.69       26.79      3.91 o 
   4   2  14      198.77      161.40      9.34 o 
   6   2  14      192.96      167.27      9.66 o 
   8   2  14       55.30       66.31      7.26 o 
  10   2  14      163.33      223.42     12.32 o 
  12   2  14      154.19       98.63      9.08 o 
  14   2  14      230.89      208.44     12.73 o 
  16   2  14      134.07      131.31     11.27 o 
  18   2  14       52.18       68.03     11.09 o 
  20   2  14      114.56      131.02     36.03 o 
 -23   3  14       73.68       78.76     11.95 o 
 -21   3  14       92.81       62.33     11.47 o 
 -19   3  14       90.09       57.11     11.77 o 
 -17   3  14      355.08      322.33     24.40 o 
 -15   3  14      236.32      218.62     20.08 o 
 -13   3  14       61.51       31.72      8.54 o 
 -11   3  14      250.46      224.34     17.97 o 
  -9   3  14     1731.04     1728.07     46.41 o 
  -7   3  14      168.32      175.66     12.47 o 
  -5   3  14      343.60      358.63     12.96 o 
  -3   3  14      102.50       81.04      6.57 o 
  -1   3  14     1599.28     1619.51     31.21 o 
   1   3  14     1105.19     1132.07     22.12 o 
   3   3  14     4286.01     4243.12     43.83 o 
   5   3  14       99.43       98.76      7.99 o 
   7   3  14      160.69      154.16     15.90 o 
   9   3  14       22.58       16.55      6.01 o 
  11   3  14       47.06       19.92      7.93 o 
  13   3  14        0.62        5.89      6.53 o 
  15   3  14      173.17      172.02     15.52 o 
  17   3  14        3.07        3.78      5.79 o 
 -18   4  14      344.83      371.25     29.67 o 
 -16   4  14       40.58       17.12      8.03 o 
 -14   4  14       34.57       23.18     10.24 o 
 -12   4  14       14.20       20.75      7.92 o 
 -10   4  14       46.97       48.55      8.50 o 
  -8   4  14        0.16        2.30      5.24 o 
  -6   4  14      198.23      239.91     17.61 o 
  -4   4  14      446.46      441.75     22.57 o 
  -2   4  14        0.28        9.89      7.37 o 
   0   4  14      162.66      144.18     13.43 o 
   2   4  14     1608.67     1550.47     42.46 o 
   4   4  14      716.09      647.10     34.48 o 
   6   4  14       67.48       61.33      9.75 o 
   8   4  14       25.18       11.54      7.13 o 
  10   4  14      118.64      112.38     16.04 o 
  12   4  14        0.15        3.16      7.47 o 
  14   4  14       10.99        8.52     15.00 o 
 -11   5  14       38.41       51.58     15.07 o 
  -9   5  14      191.01      250.05     25.00 o 
  -7   5  14       54.91       32.62      9.21 o 
  -5   5  14       68.19       47.91      9.95 o 
  -3   5  14       72.72       53.45     17.18 o 
  -1   5  14       97.65      110.30     16.77 o 
   1   5  14        6.92       12.53      9.04 o 
   3   5  14       66.42       60.78     13.29 o 
   5   5  14        7.65       15.88      9.87 o 
 -25   1  15      156.48      140.39     18.35 o 
 -23   1  15      192.78      191.97     15.39 o 
 -21   1  15     1116.79     1112.65     34.43 o 
 -19   1  15      598.36      540.48     23.63 o 
 -17   1  15      450.47      464.54     21.09 o 
 -15   1  15       23.83       20.26      7.74 o 
 -13   1  15     2877.91     2840.94     45.74 o 
 -11   1  15      773.77      874.28     32.71 o 
  -9   1  15     6400.09     6869.69     63.91 o 
  -7   1  15        2.94       -2.83      3.65 o 
  -5   1  15     1307.38     1117.36     19.85 o 
  -3   1  15     1686.50     1650.14     23.92 o 
  -1   1  15        4.97        7.92      2.91 o 
   1   1  15      179.72      157.41      7.32 o 
   3   1  15     1865.96     1882.77     27.40 o 
   5   1  15       23.11       11.90      2.04 o 
   7   1  15      792.72      769.12     18.33 o 
   9   1  15     1274.20     1214.52     25.73 o 
  11   1  15     1411.80     1408.11     29.22 o 
  13   1  15      270.63      246.19     13.11 o 
  15   1  15      723.72      759.68     21.39 o 
  17   1  15        9.29       14.36      5.61 o 
  19   1  15       69.96       96.23     10.88 o 
  21   1  15       13.22       -0.56     10.26 o 
 -24   2  15      408.06      394.55     29.09 o 
 -22   2  15      362.57      421.31     23.88 o 
 -20   2  15      388.21      358.90     26.41 o 
 -18   2  15       29.73       17.90      6.14 o 
 -16   2  15      606.08      597.56     23.40 o 
 -14   2  15      213.39      198.61     13.09 o 
 -12   2  15      124.48      107.04      9.65 o 
 -10   2  15      202.91      208.54     12.48 o 
  -8   2  15       79.79       61.70     12.60 o 
  -6   2  15        0.64        4.82      2.71 o 
  -4   2  15     5477.80     5480.80     40.48 o 
  -2   2  15        0.05        8.15      3.27 o 
   0   2  15       98.21       89.57      4.94 o 
   2   2  15       55.36       46.12      4.94 o 
   4   2  15      870.28      846.95     21.18 o 
   6   2  15      315.03      319.36     13.46 o 
   8   2  15       11.41       22.75      5.48 o 
  10   2  15       71.04       49.33      6.69 o 
  12   2  15       11.09       17.73      5.72 o 
  14   2  15        4.15        5.46      4.91 o 
  16   2  15       29.88       33.29      7.05 o 
  18   2  15      277.50      307.98     20.57 o 
  20   2  15       87.31      112.34     17.54 o 
 -21   3  15      233.46      223.87     18.90 o 
 -19   3  15       28.62       36.24     10.99 o 
 -17   3  15      433.98      465.35     29.61 o 
 -15   3  15       65.33       49.70     15.85 o 
 -13   3  15      558.93      523.05     28.30 o 
 -11   3  15       80.83       96.66     13.32 o 
  -9   3  15     1229.71     1317.42     41.39 o 
  -7   3  15       96.99       89.46      9.49 o 
  -5   3  15      565.74      573.77     16.34 o 
  -3   3  15     4461.35     4580.30     52.37 o 
  -1   3  15       62.54       85.02      6.95 o 
   1   3  15     9403.68     9506.79     64.75 o 
   3   3  15     5304.54     5449.76     50.37 o 
   5   3  15      421.69      360.65     15.94 o 
   7   3  15      997.18      837.08     34.52 o 
   9   3  15     1747.79     1669.25     40.27 o 
  11   3  15       63.15       84.20     12.34 o 
  13   3  15       92.62       53.39     10.34 o 
  15   3  15        3.00       -0.73      6.03 o 
  17   3  15        0.00       -1.31      6.12 o 
 -18   4  15        1.17       -1.96      7.00 o 
 -16   4  15      124.97       96.54     14.41 o 
 -14   4  15      101.73      105.37     12.42 o 
 -12   4  15       79.24       76.16     10.86 o 
 -10   4  15      250.57      287.84     18.80 o 
  -8   4  15      481.96      450.98     28.76 o 
  -6   4  15      286.37      294.43     19.17 o 
  -4   4  15      325.75      321.96     19.91 o 
  -2   4  15       39.57       31.42      9.03 o 
   0   4  15       37.17       35.69      9.88 o 
   2   4  15       14.53        2.79      5.97 o 
   4   4  15      193.26      156.09     18.06 o 
   6   4  15      614.75      553.26     25.45 o 
   8   4  15       36.06       36.57      7.07 o 
  10   4  15      459.57      449.49     30.16 o 
  12   4  15       21.20       31.70     10.52 o 
 -11   5  15      123.57      155.02     20.60 o 
  -9   5  15      327.87      430.53     31.75 o 
  -7   5  15        0.78        6.68     10.40 o 
  -5   5  15        2.83        4.03      7.06 o 
  -3   5  15       33.59       40.85      9.52 o 
  -1   5  15       30.48       10.09      9.02 o 
   1   5  15       51.15       21.19     10.24 o 
   3   5  15       83.93       97.13     21.75 o 
   5   5  15        4.21       16.53     19.41 o 
 -26   0  16     2783.00     3596.70    123.74 o 
 -24   0  16        3.18       15.07     14.30 o 
 -22   0  16      137.75      102.91     20.73 o 
 -20   0  16      231.93      260.85     30.18 o 
 -18   0  16    19082.64    19117.16    232.01 o 
 -16   0  16     5147.69     5278.21    115.68 o 
 -14   0  16    20470.59    19599.36    213.40 o 
 -12   0  16      720.13      620.84     26.95 o 
 -10   0  16      464.19      401.59     19.74 o 
  -8   0  16    17926.80    19481.71    305.74 o 
  -6   0  16    25149.31    27065.21    178.54 o 
  -4   0  16     1584.57     1735.70     33.73 o 
  -2   0  16     4337.65     4457.13     43.76 o 
   0   0  16     2031.67     2006.99    139.97 o 
   2   0  16     1392.51     1480.22     38.10 o 
   4   0  16     6446.18     6392.92    119.47 o 
   6   0  16      264.73      234.18     11.37 o 
   8   0  16     1062.77     1117.58     45.55 o 
  10   0  16     3268.21     3270.76     52.30 o 
  12   0  16       86.28       90.98     13.98 o 
  14   0  16      690.44      636.60     32.02 o 
  16   0  16       79.06       87.97     21.14 o 
  18   0  16     1058.94     1137.51     46.83 o 
  20   0  16      293.67      311.18     26.34 o 
 -25   1  16        0.03        0.43      7.35 o 
 -23   1  16      151.10      154.09     14.20 o 
 -21   1  16       14.81        9.80      8.24 o 
 -19   1  16        0.49        1.78      6.33 o 
 -17   1  16       14.37       21.63      7.02 o 
 -15   1  16       12.25        8.75      5.31 o 
 -13   1  16      126.96      105.38     10.63 o 
 -11   1  16        1.32        4.12      4.51 o 
  -9   1  16      267.18      283.42     16.44 o 
  -7   1  16        0.64        0.58      3.20 o 
  -5   1  16       82.16       49.16      4.88 o 
  -3   1  16        6.15        9.61      3.80 o 
  -1   1  16      511.32      493.79     17.26 o 
   1   1  16      168.27      202.22      8.51 o 
   3   1  16       83.83      105.14      7.53 o 
   5   1  16        7.07       13.21      3.68 o 
   7   1  16      285.63      298.75     11.88 o 
   9   1  16        1.41        3.88      5.11 o 
  11   1  16      272.79      248.27     12.82 o 
  13   1  16     1236.42     1225.55     32.69 o 
  15   1  16      349.04      341.82     19.82 o 
  17   1  16      175.35      185.63     16.38 o 
  19   1  16      144.15      141.98     12.80 o 
  21   1  16      505.24      553.26     25.18 o 
 -24   2  16       32.51       26.55     10.91 o 
 -22   2  16      194.56      221.03     19.84 o 
 -20   2  16      674.42      672.55     36.01 o 
 -18   2  16       67.59       77.15      9.49 o 
 -16   2  16       17.42       23.86      6.37 o 
 -14   2  16      778.46      774.05     25.57 o 
 -12   2  16     1657.38     1806.23     36.64 o 
 -10   2  16       84.18      118.85      9.49 o 
  -8   2  16       33.77       24.14      5.23 o 
  -6   2  16     1489.95     1466.96     23.09 o 
  -4   2  16      205.13      205.82      8.55 o 
  -2   2  16      705.83      774.19     19.53 o 
   0   2  16        0.60        7.50      3.20 o 
   2   2  16        2.74        3.55      3.14 o 
   4   2  16      821.39      864.14     21.43 o 
   6   2  16       27.35       31.84      8.17 o 
   8   2  16       26.18       16.09      5.11 o 
  10   2  16       17.56       15.57      4.27 o 
  12   2  16       15.40       13.06      5.02 o 
  14   2  16        0.16       -2.50      5.07 o 
  16   2  16      108.29      120.08     10.70 o 
  18   2  16        0.42       14.61      6.52 o 
 -21   3  16       18.84       26.70     10.59 o 
 -19   3  16       60.14       61.59     34.78 o 
 -17   3  16      249.90      244.46     22.11 o 
 -15   3  16      142.28      155.10     34.55 o 
 -13   3  16      367.12      297.23     22.53 o 
 -11   3  16      192.86      184.93     16.91 o 
  -9   3  16       84.79      108.41     18.55 o 
  -7   3  16        0.74       10.81      6.31 o 
  -5   3  16      704.23      690.16     20.21 o 
  -3   3  16     4529.88     4615.98     60.84 o 
  -1   3  16      614.69      613.86     16.67 o 
   1   3  16     3793.15     3820.84     42.17 o 
   3   3  16      450.90      441.52     15.13 o 
   5   3  16     1003.63      842.52     24.33 o 
   7   3  16       41.60       41.64      7.98 o 
   9   3  16      788.23      569.05     44.86 o 
  11   3  16      284.96      311.02     18.92 o 
  13   3  16       20.25       54.01     13.81 o 
  15   3  16      129.68      164.29     15.50 o 
  17   3  16       12.37       39.04      9.71 o 
 -18   4  16       73.13       72.96     11.42 o 
 -16   4  16      269.24      247.57     19.19 o 
 -14   4  16      215.15      212.70     19.81 o 
 -12   4  16      136.80      148.03     14.72 o 
 -10   4  16      406.66      425.66     29.73 o 
  -8   4  16      757.03      719.67     36.42 o 
  -6   4  16      105.86       92.89     12.01 o 
  -4   4  16      275.96      238.53     17.27 o 
  -2   4  16       33.83       20.79      6.43 o 
   0   4  16      995.41     1071.94     35.84 o 
   2   4  16      127.83      116.53     12.54 o 
   4   4  16        4.39       -7.06      7.06 o 
   6   4  16      927.03      856.32     31.91 o 
   8   4  16        8.49       -7.76      7.76 o 
  10   4  16      125.41       90.19     12.40 o 
  12   4  16       14.98       20.24     10.40 o 
  -9   5  16      232.90      245.79     25.45 o 
  -7   5  16        1.11       -0.66     11.79 o 
  -5   5  16       11.94        9.25      5.99 o 
  -3   5  16        0.65        2.27      7.88 o 
  -1   5  16       41.07       31.91     10.17 o 
   1   5  16        2.73      -10.43     11.56 o 
   3   5  16       58.65       60.42     13.80 o 
 -25   1  17        1.67       -9.02      9.02 o 
 -23   1  17      314.61      273.04     18.23 o 
 -21   1  17      369.52      347.28     24.65 o 
 -19   1  17        7.76        0.62      7.17 o 
 -17   1  17       34.10       53.47      8.60 o 
 -15   1  17        2.05        7.57      5.72 o 
 -13   1  17       88.70       97.87      9.33 o 
 -11   1  17      155.06      153.49     10.99 o 
  -9   1  17      184.21      168.62     10.88 o 
  -7   1  17     1074.33      985.55     24.29 o 
  -5   1  17      158.11      161.42      8.21 o 
  -3   1  17      662.46      676.55     16.70 o 
  -1   1  17      503.24      471.97     13.97 o 
   1   1  17       62.76       67.94      5.37 o 
   3   1  17        0.61        4.96      3.26 o 
   5   1  17       18.76       18.72      4.08 o 
   7   1  17        0.00        3.59      3.53 o 
   9   1  17     1858.69     1812.05     37.04 o 
  11   1  17       30.77       23.60      5.58 o 
  13   1  17      356.36      376.28     16.78 o 
  15   1  17        1.00        1.43      5.98 o 
  17   1  17      237.07      225.39     18.17 o 
  19   1  17      713.57      802.38     33.55 o 
 -24   2  17       14.09        9.35      8.48 o 
 -22   2  17       10.04        0.77      8.98 o 
 -20   2  17       15.77        2.74      8.90 o 
 -18   2  17       76.47       66.39      8.91 o 
 -16   2  17      251.84      277.36     16.40 o 
 -14   2  17        6.18       11.28      5.20 o 
 -12   2  17       69.97       77.16      8.63 o 
 -10   2  17      133.75      101.82     14.89 o 
  -8   2  17       18.04       17.12      7.32 o 
  -6   2  17       19.71       26.33      4.76 o 
  -4   2  17      346.65      276.41     10.13 o 
  -2   2  17      447.82      432.97     12.58 o 
   0   2  17      781.32      803.87     17.95 o 
   2   2  17      238.15      275.96     11.07 o 
   4   2  17      208.11      187.65      9.25 o 
   6   2  17      193.93      184.70     10.61 o 
   8   2  17       23.42       41.11      5.99 o 
  10   2  17        1.22       -2.29      4.47 o 
  12   2  17       15.44       21.97      6.42 o 
  14   2  17        0.01        4.70      5.73 o 
  16   2  17       56.50       62.09      8.26 o 
  18   2  17       22.85       14.48     10.67 o 
 -21   3  17       21.02       45.95     18.93 o 
 -19   3  17      449.27      459.42     32.30 o 
 -17   3  17        0.34        4.59      7.46 o 
 -15   3  17        6.77        5.55      8.16 o 
 -13   3  17     1795.85     1760.74     88.54 o 
 -11   3  17        5.25        1.24      6.66 o 
  -9   3  17        4.39       -0.61      5.84 o 
  -7   3  17        5.32        6.48      7.24 o 
  -5   3  17     2068.77     2063.07     37.09 o 
  -3   3  17     2160.18     2143.63     37.19 o 
  -1   3  17      552.59      529.63     16.01 o 
   1   3  17      795.12      786.37     19.74 o 
   3   3  17      137.17      125.38      8.54 o 
   5   3  17      138.68      118.17      9.95 o 
   7   3  17       16.61       30.25      6.94 o 
   9   3  17       66.68      119.22     28.53 o 
  11   3  17      133.44       83.70     13.96 o 
  13   3  17       13.78       19.12      9.10 o 
  15   3  17       25.53       43.32      9.25 o 
 -18   4  17       32.44       14.94     17.39 o 
 -16   4  17        3.54        2.40      7.00 o 
 -14   4  17        7.13        2.57      7.65 o 
 -12   4  17      378.66      406.42     22.77 o 
 -10   4  17      906.31      903.62     42.07 o 
  -8   4  17      123.44      163.40     18.92 o 
  -6   4  17     1046.39     1021.37     43.29 o 
  -4   4  17       26.26       22.83     11.88 o 
  -2   4  17        1.30       -3.05      5.78 o 
   0   4  17       26.81       23.31      7.23 o 
   2   4  17      141.35      127.49     13.67 o 
   4   4  17      344.82      277.00     30.58 o 
   6   4  17      598.10      559.86     26.36 o 
   8   4  17       21.99        9.95      7.55 o 
  10   4  17      315.64      352.25     22.46 o 
  12   4  17       21.07       11.53      8.44 o 
  -9   5  17        0.01      -13.72     23.40 o 
  -7   5  17       70.79       64.30     17.73 o 
  -5   5  17       38.58       34.87      9.94 o 
  -3   5  17        0.19       -2.18      7.63 o 
  -1   5  17        4.04      -13.05     14.44 o 
   1   5  17       10.81       20.13     10.86 o 
   3   5  17        3.07       15.24     12.91 o 
 -26   0  18       21.10        6.27     11.85 o 
 -24   0  18      158.23      170.23     26.41 o 
 -22   0  18      573.98      558.89     45.39 o 
 -20   0  18       91.81      150.66     24.91 o 
 -18   0  18      333.24      322.30     31.87 o 
 -16   0  18      740.64      767.30     45.16 o 
 -14   0  18      718.07      692.10     28.97 o 
 -12   0  18      354.09      322.42     19.00 o 
 -10   0  18     3150.80     3182.12     56.00 o 
  -8   0  18     3554.25     3669.28    115.11 o 
  -6   0  18     8110.20     8965.53    104.93 o 
  -4   0  18      342.36      290.86     23.30 o 
  -2   0  18      218.47      235.58     13.06 o 
   0   0  18        4.02        7.48      3.86 o 
   2   0  18     8297.33     8600.78     74.82 o 
   4   0  18     1864.87     1831.63     27.57 o 
   6   0  18     4714.02     4975.06     60.22 o 
   8   0  18     2374.93     2419.69     77.66 o 
  10   0  18    11239.76    11540.60    176.64 o 
  12   0  18     3485.28     3441.51    104.93 o 
  14   0  18     5195.64     5320.15    132.47 o 
  16   0  18     1669.47     1697.48     55.72 o 
  18   0  18      318.89      276.58     25.03 o 
  20   0  18      616.29      748.61     41.32 o 
 -25   1  18       26.03       40.27     10.36 o 
 -23   1  18      641.10      677.59     28.59 o 
 -21   1  18      249.17      223.29     19.73 o 
 -19   1  18       60.54       38.58      9.33 o 
 -17   1  18       63.61       55.92      8.32 o 
 -15   1  18     2275.90     2334.20     45.20 o 
 -13   1  18       72.88      106.15     15.18 o 
 -11   1  18      137.63       94.74      9.51 o 
  -9   1  18      775.38      710.34     22.05 o 
  -7   1  18        0.68        0.21      3.58 o 
  -5   1  18       85.70      101.69      8.24 o 
  -3   1  18     2566.61     2520.94     52.94 o 
  -1   1  18       16.97       20.28      4.00 o 
   1   1  18       44.46       50.29      6.76 o 
   3   1  18      117.90      108.78      8.61 o 
   5   1  18       51.72       61.02      5.27 o 
   7   1  18      278.35      276.61     11.91 o 
   9   1  18        0.58        0.66      4.37 o 
  11   1  18      251.73      205.32     23.69 o 
  13   1  18        2.13        1.09      7.55 o 
  15   1  18        5.22       15.23      7.00 o 
  17   1  18      112.16      121.00     13.77 o 
  19   1  18      346.77      364.34     23.84 o 
 -24   2  18        3.29        2.83      6.72 o 
 -22   2  18       11.93        8.55     10.05 o 
 -20   2  18        4.34       -7.66      9.45 o 
 -18   2  18        0.64       -6.40      8.92 o 
 -16   2  18       11.40        9.85      5.77 o 
 -14   2  18      120.03      115.42     10.83 o 
 -12   2  18       65.50       89.63      9.67 o 
 -10   2  18       66.57       59.37      7.76 o 
  -8   2  18       40.94       40.78      8.48 o 
  -6   2  18      412.69      444.20     13.95 o 
  -4   2  18      121.06      112.24      7.62 o 
  -2   2  18       58.85       69.12      6.68 o 
   0   2  18      593.15      528.45     15.24 o 
   2   2  18      533.41      516.03     15.04 o 
   4   2  18      265.14      258.81     11.07 o 
   6   2  18      136.54      140.38     11.14 o 
   8   2  18       50.07       50.95      7.11 o 
  10   2  18      591.87      417.99     30.03 o 
  12   2  18      189.00      155.92     11.62 o 
  14   2  18      360.06      390.36     18.58 o 
  16   2  18        2.17       -3.29      4.78 o 
  18   2  18      176.12      141.74     19.17 o 
 -21   3  18      626.43      654.81     40.28 o 
 -19   3  18      379.66      336.96     28.07 o 
 -17   3  18      218.05      181.59     22.69 o 
 -15   3  18       28.62       31.22     15.90 o 
 -13   3  18      821.91      700.99     34.50 o 
 -11   3  18      511.87      563.85     29.36 o 
  -9   3  18       19.48       19.99      7.83 o 
  -7   3  18       54.94       79.38     12.83 o 
  -5   3  18     1702.82     1729.52     34.54 o 
  -3   3  18     1942.90     1983.36     36.57 o 
  -1   3  18      564.00      580.59     17.06 o 
   1   3  18        0.03        7.88      4.08 o 
   3   3  18      148.26      122.11      8.82 o 
   5   3  18        0.66       -0.86      6.70 o 
   7   3  18       85.49      105.88     15.08 o 
   9   3  18        0.02       16.94      8.04 o 
  11   3  18        0.46       11.36     10.70 o 
  13   3  18        0.70       -5.44      6.75 o 
  15   3  18       17.14        7.45      6.36 o 
 -16   4  18      214.97      268.04     24.86 o 
 -14   4  18      157.51      187.12     16.84 o 
 -12   4  18      233.78      205.39     33.14 o 
 -10   4  18      128.43      125.90     17.52 o 
  -8   4  18      148.37      134.78     17.36 o 
  -6   4  18       45.94       43.44     11.05 o 
  -4   4  18      190.48      146.64     13.94 o 
  -2   4  18      777.81      814.59     31.75 o 
   0   4  18        1.30        6.77      6.73 o 
   2   4  18      170.73      139.77     13.81 o 
   4   4  18       75.20       87.82     11.63 o 
   6   4  18      680.76      655.51     44.12 o 
   8   4  18      248.14      256.51     18.57 o 
  10   4  18      309.60      316.68     23.94 o 
  -7   5  18       32.47       41.23     13.74 o 
  -5   5  18       13.20       23.49      9.35 o 
  -3   5  18       88.10       80.76     12.24 o 
  -1   5  18       24.50       20.29      8.78 o 
   1   5  18       25.46       22.89     11.30 o 
 -25   1  19        4.25        0.99     10.36 o 
 -23   1  19      112.04      146.05     13.53 o 
 -21   1  19        5.73        2.85      7.84 o 
 -19   1  19       58.31       33.51      6.72 o 
 -17   1  19      538.12      521.68     22.83 o 
 -15   1  19     1724.78     1772.00     53.47 o 
 -13   1  19      622.14      588.63     22.34 o 
 -11   1  19     2056.19     1878.17     37.74 o 
  -9   1  19     1789.88     1749.36     35.01 o 
  -7   1  19        5.50       35.72      6.04 o 
  -5   1  19     1901.59     2042.88     30.02 o 
  -3   1  19      400.46      479.54     23.02 o 
  -1   1  19        5.82        9.63      4.64 o 
   1   1  19     3047.81     3221.27     39.50 o 
   3   1  19      208.84      212.98     10.50 o 
   5   1  19      178.10      167.37      8.28 o 
   7   1  19     1215.51     1160.02     37.11 o 
   9   1  19       67.17       90.44     10.11 o 
  11   1  19       88.20      100.53     11.29 o 
  13   1  19       16.14       19.30     10.22 o 
  15   1  19      241.09      265.66     19.36 o 
  17   1  19       39.16       53.37     10.97 o 
  19   1  19      364.51      411.94     28.93 o 
 -24   2  19       21.06       13.71      7.79 o 
 -22   2  19       60.88       27.47     10.87 o 
 -20   2  19      176.37      173.49     19.67 o 
 -18   2  19        7.02        6.71      7.48 o 
 -16   2  19        1.17       -5.44      5.44 o 
 -14   2  19        7.00        7.32      5.65 o 
 -12   2  19      447.16      437.59     19.26 o 
 -10   2  19      148.86      151.07     15.75 o 
  -8   2  19       29.26       35.65      8.53 o 
  -6   2  19       53.43       47.41      5.16 o 
  -4   2  19       40.20       58.63      6.04 o 
  -2   2  19      172.36      191.10      9.19 o 
   0   2  19        4.70       11.12      5.92 o 
   2   2  19       10.33       15.23      4.34 o 
   4   2  19       38.87       18.26      5.25 o 
   6   2  19        2.44        0.54      3.52 o 
   8   2  19       34.13       32.11      5.60 o 
  10   2  19       85.65       63.30      9.25 o 
  12   2  19      139.37      100.13     12.04 o 
  14   2  19       10.53        0.50      7.64 o 
  16   2  19       19.97       14.88      7.18 o 
  18   2  19      227.84      309.88     27.34 o 
 -21   3  19      497.63      583.76     61.36 o 
 -19   3  19        0.28        6.24      8.12 o 
 -17   3  19        0.52       -6.70      8.85 o 
 -15   3  19      289.03      225.71     21.49 o 
 -13   3  19       64.79       53.83     12.67 o 
 -11   3  19      423.27      344.71     23.89 o 
  -9   3  19      945.18      885.24     36.17 o 
  -7   3  19     3921.37     4137.93     75.65 o 
  -5   3  19     3237.31     3334.93     55.43 o 
  -3   3  19    12210.69    12598.77     98.56 o 
  -1   3  19      195.45      197.82     14.79 o 
   1   3  19       26.13       27.99      4.68 o 
   3   3  19     2088.25     1925.18     32.45 o 
   5   3  19     1136.68     1078.78     28.73 o 
   7   3  19     1570.25     1318.75     57.85 o 
   9   3  19      131.47      104.64     11.70 o 
  11   3  19       54.03       51.19     14.57 o 
  13   3  19       30.04       13.94      8.24 o 
  15   3  19      191.19      292.61     25.65 o 
 -16   4  19        0.11        6.61      9.94 o 
 -14   4  19       92.27       89.95     12.23 o 
 -12   4  19       12.63       12.45     14.87 o 
 -10   4  19       56.77       74.33     15.13 o 
  -8   4  19       19.00       19.14     10.21 o 
  -6   4  19      222.19      241.55     22.28 o 
  -4   4  19       34.79       15.82      7.35 o 
  -2   4  19      108.05      103.90     12.80 o 
   0   4  19        3.46       13.18      6.05 o 
   2   4  19      386.18      350.83     24.03 o 
   4   4  19       65.29       46.43      9.36 o 
   6   4  19      361.77      302.76     25.76 o 
   8   4  19       14.16        0.83      8.56 o 
  10   4  19        6.92       12.47      6.27 o 
  -5   5  19        0.01        7.55      9.74 o 
  -3   5  19        6.45       13.02      9.77 o 
  -1   5  19        0.71       -8.34      8.81 o 
 -26   0  20      139.69      122.14     23.45 o 
 -24   0  20       40.33       37.38     14.76 o 
 -22   0  20     1655.45     1659.56     78.49 o 
 -20   0  20    11328.05    11526.89    196.67 o 
 -18   0  20     4438.12     4438.89    116.33 o 
 -16   0  20     3388.84     3450.64     98.15 o 
 -14   0  20     1232.80     1177.42     38.52 o 
 -12   0  20    14047.66    14359.99    128.29 o 
 -10   0  20     1848.81     1885.12     44.50 o 
  -8   0  20     5349.70     5655.52     73.46 o 
  -6   0  20       13.49       31.78      6.29 o 
  -4   0  20      193.66      171.26     12.38 o 
  -2   0  20     1887.39     1976.65     49.17 o 
   0   0  20      652.20      579.21     17.72 o 
   2   0  20     3566.46     3736.14     51.93 o 
   4   0  20      769.48      774.86     29.95 o 
   6   0  20     1710.24     1588.81     64.16 o 
   8   0  20     2314.12     2396.97     81.57 o 
  10   0  20     2871.60     2893.61     92.84 o 
  12   0  20     1386.93     1523.46     70.74 o 
  14   0  20       13.02       -0.75     11.22 o 
  16   0  20       76.89       95.38     23.68 o 
  18   0  20        9.57       22.25     13.02 o 
 -25   1  20        3.09       10.05      8.84 o 
 -23   1  20        6.83        5.89     20.23 o 
 -21   1  20      272.83      248.69     21.20 o 
 -19   1  20       13.63        5.48      6.24 o 
 -17   1  20        2.17       -4.63      6.16 o 
 -15   1  20     1213.82     1201.83     33.46 o 
 -13   1  20      646.04      664.45     24.18 o 
 -11   1  20     1155.36     1040.01     28.75 o 
  -9   1  20      528.56      528.71     19.93 o 
  -7   1  20      259.07      241.62     13.08 o 
  -5   1  20      134.33      123.25      9.22 o 
  -3   1  20     1233.34     1338.09     24.97 o 
  -1   1  20       24.87       35.64      6.30 o 
   1   1  20      190.84      208.51     12.68 o 
   3   1  20     1055.85      991.22     23.92 o 
   5   1  20       88.94      100.60      7.21 o 
   7   1  20     3761.74     3778.88     54.53 o 
   9   1  20      854.47      720.04     33.42 o 
  11   1  20     1097.42     1016.83    143.27 o 
  13   1  20      125.38      131.08     17.14 o 
  15   1  20     1806.65     1865.98     59.38 o 
  17   1  20       49.51       56.51     15.33 o 
  19   1  20       90.18       84.18     13.44 o 
 -24   2  20      333.98      356.08     24.35 o 
 -22   2  20       45.95       47.45     11.64 o 
 -20   2  20        0.11       11.11      8.25 o 
 -18   2  20        0.73        4.56      7.72 o 
 -16   2  20       40.00       33.86      7.49 o 
 -14   2  20      352.59      349.52     18.25 o 
 -12   2  20      457.39      495.55     20.98 o 
 -10   2  20      810.23      763.13     24.82 o 
  -8   2  20        0.08        2.22      4.24 o 
  -6   2  20       11.54        7.46      3.83 o 
  -4   2  20       26.08       31.06      5.01 o 
  -2   2  20     2591.80     2608.74     33.28 o 
   0   2  20       65.17       76.93      7.88 o 
   2   2  20     1086.20     1041.49     22.22 o 
   4   2  20      199.07      204.84     14.42 o 
   6   2  20        1.42       -1.61      4.09 o 
   8   2  20       57.66       43.62      8.46 o 
  10   2  20        3.04        7.48      6.04 o 
  12   2  20        3.21       -4.34      6.16 o 
  14   2  20        1.54       10.38      7.78 o 
  16   2  20       16.67       15.69     11.41 o 
 -21   3  20       74.37       54.44     14.39 o 
 -19   3  20      192.25      161.69     28.09 o 
 -17   3  20       39.58       26.46     10.08 o 
 -15   3  20      317.99      297.06     24.65 o 
 -13   3  20       24.62       17.23      8.70 o 
 -11   3  20      187.10      189.44     18.76 o 
  -9   3  20      268.19      321.76     22.51 o 
  -7   3  20     2716.13     2735.11     81.60 o 
  -5   3  20     2651.77     2622.38     49.90 o 
  -3   3  20     4129.71     4257.17     55.18 o 
  -1   3  20       41.24       33.88      7.14 o 
   1   3  20      445.81      400.89     14.92 o 
   3   3  20     1142.00     1126.01     25.35 o 
   5   3  20      407.75      315.05     16.55 o 
   7   3  20      687.23      633.26     29.24 o 
   9   3  20        1.41       -1.26      7.13 o 
  11   3  20        1.09       -1.23      8.03 o 
  13   3  20        5.76        2.81      8.24 o 
 -16   4  20        8.26        7.39     10.62 o 
 -14   4  20       50.04       58.38     14.62 o 
 -12   4  20      173.86      169.39     39.65 o 
 -10   4  20        0.28        6.59      8.44 o 
  -8   4  20      148.86      129.72     32.20 o 
  -6   4  20        5.82        3.89      7.01 o 
  -4   4  20      161.56      174.91     16.92 o 
  -2   4  20      932.38      922.37     34.56 o 
   0   4  20      178.59      196.12     16.77 o 
   2   4  20        9.36        9.17      6.71 o 
   4   4  20       20.55       13.06      7.29 o 
   6   4  20      125.72       89.27     14.60 o 
   8   4  20      115.65       83.90     12.61 o 
  10   4  20       20.54       12.02      6.59 o 
 -25   1  21      357.73      457.59     31.85 o 
 -23   1  21      471.56      498.06     32.14 o 
 -21   1  21        4.22       -9.97      9.97 o 
 -19   1  21      245.12      250.10     17.55 o 
 -17   1  21      409.41      396.95     20.98 o 
 -15   1  21        2.28        8.39      6.31 o 
 -13   1  21     1411.90     1360.43     34.89 o 
 -11   1  21      894.48      928.65     27.82 o 
  -9   1  21       30.01       30.87      6.28 o 
  -7   1  21       95.17       80.14      8.67 o 
  -5   1  21      158.08      143.99     10.77 o 
  -3   1  21      161.29      158.26     12.43 o 
  -1   1  21        3.02        7.68      3.83 o 
   1   1  21      113.40      110.73      7.36 o 
   3   1  21      114.70      146.68      9.69 o 
   5   1  21      270.24      254.04     10.64 o 
   7   1  21       62.21       53.50      6.98 o 
   9   1  21       77.86       93.82     10.66 o 
  11   1  21       53.80       69.02     13.81 o 
  13   1  21      524.40      560.48     31.99 o 
  15   1  21      480.06      517.39     37.49 o 
  17   1  21     1330.24     1639.20     61.51 o 
 -24   2  21       10.25       12.15      9.65 o 
 -22   2  21       86.31       87.93     18.15 o 
 -20   2  21       15.88       15.98      8.60 o 
 -18   2  21        3.46       -1.97      8.16 o 
 -16   2  21      401.24      349.32     19.48 o 
 -14   2  21        0.87        5.92      7.14 o 
 -12   2  21      635.81      563.11     22.76 o 
 -10   2  21      565.30      512.96     22.54 o 
  -8   2  21       82.75       76.43      8.72 o 
  -6   2  21      224.99      202.34     10.37 o 
  -4   2  21      124.01      108.71      8.33 o 
  -2   2  21    12083.64    12137.22     73.06 o 
   0   2  21      423.50      427.97     16.30 o 
   2   2  21      830.48      791.40     19.72 o 
   4   2  21       45.35       47.83      7.54 o 
   6   2  21      726.23      577.47     19.81 o 
   8   2  21        1.23       -2.86      5.19 o 
  10   2  21     1541.77     1388.11     38.51 o 
  12   2  21       38.86       45.52      9.03 o 
  14   2  21       65.39       73.40     13.36 o 
  16   2  21      219.97      283.45     25.41 o 
 -21   3  21        6.34       11.37     21.30 o 
 -19   3  21       10.77        1.26      9.87 o 
 -17   3  21      394.41      397.58     36.42 o 
 -15   3  21      184.35      155.26     19.34 o 
 -13   3  21      184.10      142.05     18.77 o 
 -11   3  21      111.21       98.12     14.15 o 
  -9   3  21       36.58       35.00      8.84 o 
  -7   3  21     1223.40     1294.37     43.91 o 
  -5   3  21      456.56      478.96     22.20 o 
  -3   3  21     1078.94     1050.06     28.06 o 
  -1   3  21       59.09       45.75      6.65 o 
   1   3  21        9.94        5.29      3.85 o 
   3   3  21       54.77       60.95      6.68 o 
   5   3  21       35.07       41.88      6.68 o 
   7   3  21       28.85       18.21      5.92 o 
   9   3  21       33.22       30.22      8.62 o 
  11   3  21       16.10       21.99      8.34 o 
  13   3  21        0.98       -8.84      8.84 o 
 -16   4  21       61.86       76.20     32.48 o 
 -14   4  21      147.39      155.29     24.80 o 
 -12   4  21        4.77       -2.76      7.77 o 
 -10   4  21       39.40       53.27     13.53 o 
  -8   4  21       24.30       16.65     13.68 o 
  -6   4  21       22.80       15.93      9.14 o 
  -4   4  21       18.09        4.52      6.87 o 
  -2   4  21      470.29      479.73     25.63 o 
   0   4  21      356.37      282.01     20.04 o 
   2   4  21      104.08      104.16     12.99 o 
   4   4  21        6.24        9.13      7.39 o 
   6   4  21      547.03      549.64     35.43 o 
   8   4  21       41.70       76.40     12.92 o 
 -24   0  22      115.85      101.07     21.85 o 
 -22   0  22       64.48      106.43     22.99 o 
 -20   0  22      709.36      769.33     52.43 o 
 -18   0  22        0.03      -12.65     12.65 o 
 -16   0  22       71.43       62.03     16.56 o 
 -14   0  22     1300.06     1253.65     41.06 o 
 -12   0  22      675.60      713.79     29.83 o 
 -10   0  22     1158.45     1215.93     37.08 o 
  -8   0  22      125.11      103.06     19.01 o 
  -6   0  22     1278.44     1260.62     42.14 o 
  -4   0  22      103.83       72.50      9.48 o 
  -2   0  22       33.22       31.57      7.41 o 
   0   0  22       15.51       13.46      4.16 o 
   2   0  22     2186.07     2222.42     73.62 o 
   4   0  22        0.23       -1.91     10.37 o 
   6   0  22      102.38      114.34     20.14 o 
   8   0  22       44.30       34.60     15.76 o 
  10   0  22       50.27       64.49     16.89 o 
  12   0  22     1236.83     1311.97     67.61 o 
  14   0  22      202.89      249.83     32.83 o 
  16   0  22        6.89       19.25     12.06 o 
  18   0  22      216.19      163.14     31.43 o 
 -25   1  22      499.83      545.46     35.76 o 
 -23   1  22      279.20      307.51     46.91 o 
 -21   1  22      205.60      217.50     20.57 o 
 -19   1  22      102.78       95.04     15.04 o 
 -17   1  22     3617.70     3735.29     62.57 o 
 -15   1  22      259.73      323.01     18.59 o 
 -13   1  22     2408.23     2525.49     48.03 o 
 -11   1  22      739.97      702.72     24.57 o 
  -9   1  22     1620.93     1599.32     35.76 o 
  -7   1  22       81.58       89.40      9.65 o 
  -5   1  22     1059.27     1073.84     23.93 o 
  -3   1  22        2.12        4.25      4.45 o 
  -1   1  22        0.06        3.76      3.77 o 
   1   1  22        5.04       60.61      8.99 o 
   3   1  22      828.26      763.96     30.48 o 
   5   1  22       12.79       18.92      4.66 o 
   7   1  22      134.37      127.03     11.73 o 
   9   1  22        2.79       27.87     10.96 o 
  11   1  22     1187.90     1278.21     77.13 o 
  13   1  22      348.83      406.94     29.22 o 
  15   1  22       37.58       39.98     11.70 o 
  17   1  22       97.63      112.49     29.56 o 
 -22   2  22      111.75       94.18     18.36 o 
 -20   2  22       32.60        6.74      8.44 o 
 -18   2  22       29.75       26.95      9.92 o 
 -16   2  22      189.51      148.39     13.13 o 
 -14   2  22      184.02      170.00     13.50 o 
 -12   2  22      484.97      434.14     20.56 o 
 -10   2  22     1476.09     1504.00     36.11 o 
  -8   2  22       30.20       31.26      6.30 o 
  -6   2  22      109.16      118.89      8.69 o 
  -4   2  22     2552.95     2562.86     37.69 o 
  -2   2  22     7236.07     7302.67     58.02 o 
   0   2  22     2823.01     2808.78     41.32 o 
   2   2  22       46.91       53.21      6.06 o 
   4   2  22        0.08        4.98      3.76 o 
   6   2  22     2095.67     1759.55     34.52 o 
   8   2  22      748.08      629.49     22.13 o 
  10   2  22       18.73       27.00      7.45 o 
  12   2  22        0.90       -2.54      5.60 o 
  14   2  22       17.28       12.60     17.25 o 
  16   2  22      115.79      123.83     18.21 o 
 -19   3  22       10.64       12.78     10.96 o 
 -17   3  22       35.62       38.03     13.04 o 
 -15   3  22      107.96      122.62     16.98 o 
 -13   3  22       23.83       19.02      9.88 o 
 -11   3  22        0.05       -4.56      8.02 o 
  -9   3  22      121.64      106.98     20.23 o 
  -7   3  22      454.97      399.49     25.36 o 
  -5   3  22        2.39       -4.89      5.36 o 
  -3   3  22      159.30      151.82     11.35 o 
  -1   3  22      607.38      553.65     22.73 o 
   1   3  22        2.69        3.48      4.39 o 
   3   3  22       70.16       82.87      7.50 o 
   5   3  22       12.67        8.06      4.97 o 
   7   3  22       15.82       17.16      6.05 o 
   9   3  22       37.72       22.40      6.57 o 
  11   3  22        1.88       -1.06      8.49 o 
  13   3  22       15.07        1.53      7.12 o 
 -14   4  22       22.62       19.87      8.30 o 
 -12   4  22       64.49       39.86     14.17 o 
 -10   4  22      351.41      377.06     29.40 o 
  -8   4  22       23.02       12.06      9.12 o 
  -6   4  22        0.23       19.88     10.66 o 
  -4   4  22       58.16       68.41     10.72 o 
  -2   4  22     1464.49     1447.08     44.25 o 
   0   4  22      300.69      314.33     21.35 o 
   2   4  22      158.40      147.13     15.01 o 
   4   4  22       95.55       86.77     12.04 o 
   6   4  22       33.33       33.02     10.49 o 
   8   4  22      373.60      381.55     33.13 o 
 -23   1  23       11.20       15.02      7.69 o 
 -21   1  23      196.19      220.99     17.61 o 
 -19   1  23     1655.39     1710.20     44.66 o 
 -17   1  23     1529.97     1576.83     41.56 o 
 -15   1  23     2555.93     2637.66     51.50 o 
 -13   1  23      130.81      132.11     12.42 o 
 -11   1  23       10.48       15.66      7.36 o 
  -9   1  23     1599.52     1630.27     36.62 o 
  -7   1  23     1767.62     1786.28     37.33 o 
  -5   1  23     2230.75     2221.00     34.51 o 
  -3   1  23      280.20      287.30     13.01 o 
  -1   1  23        4.48        9.70      4.29 o 
   1   1  23     3495.55     3563.49     40.35 o 
   3   1  23      397.97      389.23     15.65 o 
   5   1  23      564.91      558.35     18.30 o 
   7   1  23      322.06      324.69     14.53 o 
   9   1  23     1117.67     1123.75     43.49 o 
  11   1  23       38.15       52.99     14.62 o 
  13   1  23     1819.84     1873.91     60.48 o 
  15   1  23      159.50      187.72     22.28 o 
  17   1  23        0.65       -5.91     20.27 o 
 -22   2  23      544.27      609.13     38.55 o 
 -20   2  23      120.64      104.93     17.29 o 
 -18   2  23       38.27       23.20     14.00 o 
 -16   2  23      225.03      189.99     14.98 o 
 -14   2  23      130.19      140.85     13.06 o 
 -12   2  23      162.26      156.72     13.11 o 
 -10   2  23     1525.53     1592.35     38.02 o 
  -8   2  23      295.48      292.13     16.34 o 
  -6   2  23      117.15      101.22     10.02 o 
  -4   2  23      136.17      126.63     10.02 o 
  -2   2  23      426.24      479.39     17.88 o 
   0   2  23       86.29       89.41      8.84 o 
   2   2  23       15.93       21.67      4.79 o 
   4   2  23      420.22      371.39     14.52 o 
   6   2  23      505.15      429.67     17.52 o 
   8   2  23      855.63      711.51     23.92 o 
  10   2  23      698.57      589.45     28.40 o 
  12   2  23       47.25       61.03     13.05 o 
  14   2  23      159.47      208.08     22.08 o 
 -19   3  23       33.36       46.28     12.26 o 
 -17   3  23      322.64      277.91     25.36 o 
 -15   3  23      207.99      142.30     17.78 o 
 -13   3  23       72.72       44.25     11.13 o 
 -11   3  23        0.44        5.72      8.55 o 
  -9   3  23      572.82      579.23     31.87 o 
  -7   3  23      839.18     3930.56   2799.16 o 
  -5   3  23        5.37       15.63      8.44 o 
  -3   3  23        0.01       -5.49      5.49 o 
  -1   3  23       21.62       29.55      5.78 o 
   1   3  23       13.75       17.51      4.54 o 
   3   3  23      254.94      206.77     11.96 o 
   5   3  23       55.45       55.98      7.51 o 
   7   3  23       17.42       23.75      5.71 o 
   9   3  23       38.80       33.24      7.85 o 
  11   3  23        0.00       -4.13      7.58 o 
 -14   4  23       54.49       42.81     10.93 o 
 -12   4  23      335.48      335.88     31.00 o 
 -10   4  23        0.34       12.96     10.98 o 
  -8   4  23       39.24       42.89     15.05 o 
  -6   4  23        2.82        5.64     19.49 o 
  -4   4  23      679.17      625.75     29.82 o 
  -2   4  23      305.36      304.97     22.30 o 
   0   4  23      462.97      475.56     26.46 o 
   2   4  23       32.25       33.63      8.86 o 
   4   4  23        2.25       18.32      7.27 o 
   6   4  23      131.06      130.79     18.67 o 
 -24   0  24      168.44      128.97     25.02 o 
 -22   0  24       10.19        6.76     10.74 o 
 -20   0  24        2.51       22.74     12.57 o 
 -18   0  24      348.97      330.13     34.30 o 
 -16   0  24     1661.58     1646.95     71.59 o 
 -14   0  24        9.99       -6.53      6.53 o 
 -12   0  24      277.90      320.40     21.26 o 
 -10   0  24        4.41       10.57      6.02 o 
  -8   0  24      532.24      485.82     24.12 o 
  -6   0  24      569.55      549.05     24.06 o 
  -4   0  24      277.25      242.17     15.61 o 
  -2   0  24      415.26      425.49     17.11 o 
   0   0  24       25.17       32.45      8.52 o 
   2   0  24      251.31      205.86     25.54 o 
   4   0  24       16.18        8.16      8.63 o 
   6   0  24       17.84       16.63     11.18 o 
   8   0  24      211.90      250.42     30.31 o 
  10   0  24        2.64       16.55     14.51 o 
  12   0  24      392.44      409.47     40.49 o 
  14   0  24        4.58       15.32     11.29 o 
  16   0  24        8.33        4.94     14.16 o 
 -23   1  24        1.31       -4.47      8.86 o 
 -21   1  24      219.85      222.64     18.07 o 
 -19   1  24     1113.29     1158.38     39.89 o 
 -17   1  24       74.66       81.54     10.88 o 
 -15   1  24      497.36      502.19     23.31 o 
 -13   1  24        6.76        2.18      5.25 o 
 -11   1  24      402.33      427.89     20.07 o 
  -9   1  24     1199.14     1223.57     40.80 o 
  -7   1  24      324.39      378.01     18.03 o 
  -5   1  24        7.76       32.65      8.16 o 
  -3   1  24      380.89      372.57     15.02 o 
  -1   1  24        0.06        3.96      5.05 o 
   1   1  24     2535.78     2686.66     63.99 o 
   3   1  24      975.99      964.61     23.66 o 
   5   1  24     1295.40     1208.78     27.27 o 
   7   1  24      783.79      757.21     35.11 o 
   9   1  24      395.94      373.03     26.26 o 
  11   1  24      552.63      585.03     34.03 o 
  13   1  24        0.44       13.14     15.74 o 
  15   1  24      116.80      132.79     19.06 o 
 -22   2  24       12.70       18.53     11.73 o 
 -20   2  24       29.60       22.09     32.25 o 
 -18   2  24      632.87      535.84     33.93 o 
 -16   2  24       33.03       24.41      6.72 o 
 -14   2  24     2351.10     2214.65     48.27 o 
 -12   2  24      118.27      113.35     11.86 o 
 -10   2  24      975.15      998.96     30.80 o 
  -8   2  24     1660.99     1683.85     38.59 o 
  -6   2  24     1065.69     1131.70     31.54 o 
  -4   2  24     1854.77     1801.42     33.10 o 
  -2   2  24     2691.46     2673.54     44.62 o 
   0   2  24       38.29       23.12      7.71 o 
   2   2  24      167.19      158.91      9.96 o 
   4   2  24      212.27      179.31     10.92 o 
   6   2  24        0.27       11.62      7.05 o 
   8   2  24      109.88       98.87     11.96 o 
  10   2  24      106.28      102.42     10.05 o 
  12   2  24        2.26        7.74      8.02 o 
  14   2  24        1.38        6.80      8.89 o 
 -19   3  24       61.78       74.17     19.11 o 
 -17   3  24      104.73       97.50     17.96 o 
 -15   3  24      182.48      174.58     20.53 o 
 -13   3  24       56.95       61.51     12.11 o 
 -11   3  24       75.65       98.35     19.20 o 
  -9   3  24      252.98      267.12     35.54 o 
  -7   3  24        1.12       10.02     23.20 o 
  -5   3  24       13.16       22.90     11.47 o 
  -3   3  24       60.28       56.20      7.90 o 
  -1   3  24        8.71       13.39      5.38 o 
   1   3  24      151.09      141.98     11.57 o 
   3   3  24        0.05        4.21      6.19 o 
   5   3  24        0.06        6.20      5.09 o 
   7   3  24       90.18      128.03     13.54 o 
   9   3  24        3.05        1.80      9.45 o 
  11   3  24        1.73       -3.93      7.75 o 
 -14   4  24       31.36       43.62     14.43 o 
 -12   4  24        9.98       44.59     13.72 o 
 -10   4  24      356.49      377.83     30.11 o 
  -8   4  24       60.31       91.35     17.72 o 
  -6   4  24      517.80      437.73     31.02 o 
  -4   4  24       72.40       72.93     13.93 o 
  -2   4  24      268.98      242.60     19.41 o 
   0   4  24      424.82      441.59     25.40 o 
   2   4  24       27.20       21.22      7.82 o 
   4   4  24      316.16      336.93     22.29 o 
   6   4  24       25.54       15.70      8.42 o 
 -23   1  25      277.99      274.92     24.57 o 
 -21   1  25      213.03      293.16     24.73 o 
 -19   1  25      716.05      744.38     30.70 o 
 -17   1  25      100.90       90.55     11.21 o 
 -15   1  25       16.60       20.03      6.76 o 
 -13   1  25      130.35      137.49     12.47 o 
 -11   1  25       61.48       59.55      9.36 o 
  -9   1  25      311.38      302.55     17.18 o 
  -7   1  25      267.03      239.47     14.79 o 
  -5   1  25       31.88       34.15      7.50 o 
  -3   1  25       36.95       29.97      6.14 o 
  -1   1  25       30.04       31.40      5.53 o 
   1   1  25      256.79      286.31     21.82 o 
   3   1  25        0.78       14.30      5.04 o 
   5   1  25       10.18       19.26      6.16 o 
   7   1  25        4.37       21.57     11.02 o 
   9   1  25        5.49       41.61     16.92 o 
  11   1  25      345.76      330.82     26.84 o 
  13   1  25      263.06      340.48     28.61 o 
  15   1  25        0.05        8.20      8.90 o 
 -22   2  25      124.84      134.56     19.96 o 
 -20   2  25      107.24      107.22     17.47 o 
 -18   2  25       41.93       80.48     25.86 o 
 -16   2  25       98.35      109.44     12.25 o 
 -14   2  25       77.53      158.71     14.44 o 
 -12   2  25      266.71      289.99     17.96 o 
 -10   2  25      675.71      685.77     26.01 o 
  -8   2  25      153.80      150.89     17.44 o 
  -6   2  25     5407.60     5521.92     86.85 o 
  -4   2  25      221.06      200.16     12.06 o 
  -2   2  25       33.30       31.85      6.28 o 
   0   2  25        3.79        0.83      4.95 o 
   2   2  25      556.24      530.99     17.55 o 
   4   2  25     1824.86     1824.95     36.29 o 
   6   2  25      772.12      646.97     22.55 o 
   8   2  25       58.21       47.14      7.25 o 
  10   2  25       81.48       49.30     12.34 o 
  12   2  25        7.88        6.89      9.26 o 
  14   2  25       21.27       35.98     12.90 o 
 -19   3  25       25.32       15.01     10.50 o 
 -17   3  25        0.05       -2.21      8.77 o 
 -15   3  25      167.34      136.22     24.74 o 
 -13   3  25       56.79       55.34     12.17 o 
 -11   3  25       69.46       40.81     16.57 o 
  -9   3  25       50.97       54.13     10.86 o 
  -7   3  25       50.91       52.29     11.00 o 
  -5   3  25        9.35        0.56      7.03 o 
  -3   3  25        2.75        9.00      5.31 o 
  -1   3  25       24.08       11.95      4.72 o 
   1   3  25       17.83       15.81      5.23 o 
   3   3  25       20.46       27.56      5.85 o 
   5   3  25        0.00       -0.85      4.82 o 
   7   3  25       60.16       70.29     10.49 o 
   9   3  25        0.02       -3.57      6.23 o 
 -12   4  25       15.17       17.34     18.71 o 
 -10   4  25       64.89      103.76     17.79 o 
  -8   4  25      107.50      115.18     32.92 o 
  -6   4  25      629.75      653.11     38.48 o 
  -4   4  25      620.79      552.08     35.41 o 
  -2   4  25       38.03       14.78      9.81 o 
   0   4  25      191.05      234.93     20.91 o 
   2   4  25        0.03       -5.13      7.14 o 
   4   4  25       30.44       23.00      8.24 o 
 -24   0  26      173.25      139.81     25.99 o 
 -22   0  26      204.41      175.69     29.01 o 
 -20   0  26      115.00      134.49     23.39 o 
 -18   0  26        4.01      -14.25     14.25 o 
 -16   0  26       11.27       -8.20      8.20 o 
 -14   0  26      326.81      268.55     20.77 o 
 -12   0  26      484.20      463.17     25.57 o 
 -10   0  26      510.95      487.97     25.12 o 
  -8   0  26      100.04       90.47     12.03 o 
  -6   0  26       17.17       14.88      9.10 o 
  -4   0  26      181.61      144.74     20.49 o 
  -2   0  26       16.78       19.64     15.08 o 
   0   0  26      120.28      122.63     14.65 o 
   2   0  26        4.90       12.48     12.23 o 
   4   0  26      136.47      119.05     21.48 o 
   6   0  26      714.42      667.13     47.94 o 
   8   0  26      871.84      763.52     56.06 o 
  10   0  26       50.72       31.55     16.82 o 
  12   0  26        0.01       17.36     13.64 o 
  14   0  26        8.94       48.47     18.52 o 
 -23   1  26       53.02       60.00     13.79 o 
 -21   1  26      706.99      697.41     31.22 o 
 -19   1  26      405.12      404.80     23.25 o 
 -17   1  26      655.06      603.80     27.06 o 
 -15   1  26     1441.04     1367.39     38.89 o 
 -13   1  26        0.12        2.41      5.90 o 
 -11   1  26     1221.90     1074.94     32.50 o 
  -9   1  26      209.00      195.56     14.20 o 
  -7   1  26      186.26      170.76     12.80 o 
  -5   1  26      280.94      291.91     16.90 o 
  -3   1  26      223.30      253.23     14.41 o 
  -1   1  26       43.49       81.23      9.09 o 
   1   1  26      305.25      348.59     19.89 o 
   3   1  26        9.10        6.51      5.17 o 
   5   1  26        1.30       14.67      8.25 o 
   7   1  26      658.80      639.01     46.57 o 
   9   1  26      600.07      636.82     34.99 o 
  11   1  26      421.60      432.69     30.03 o 
  13   1  26      226.39      216.39     23.21 o 
  15   1  26        4.23       -4.51     10.37 o 
 -20   2  26      181.95      166.87     21.37 o 
 -18   2  26       41.60       36.24     12.20 o 
 -16   2  26      390.05      358.48     41.18 o 
 -14   2  26     2678.79     2802.33     77.36 o 
 -12   2  26      124.42      106.80     11.53 o 
 -10   2  26        1.44        6.24      5.56 o 
  -8   2  26      156.72      143.89     12.69 o 
  -6   2  26     7026.11     7162.13     82.08 o 
  -4   2  26     1090.33     1067.60     26.58 o 
  -2   2  26      756.68      740.55     22.67 o 
   0   2  26      145.40      142.12      9.56 o 
   2   2  26      850.64      777.31     21.50 o 
   4   2  26      144.60      129.44      9.81 o 
   6   2  26       32.56       41.17      7.03 o 
   8   2  26       15.05       10.51      5.43 o 
  10   2  26       55.66       71.34     16.41 o 
  12   2  26      321.17      299.54     38.87 o 
 -17   3  26        0.23        0.95     13.12 o 
 -15   3  26        0.07        4.12      7.52 o 
 -13   3  26       38.17       38.28     11.27 o 
 -11   3  26      195.32      193.12     26.67 o 
  -9   3  26        0.70        0.90      9.74 o 
  -7   3  26        0.79        8.31      8.07 o 
  -5   3  26       39.75       36.59     10.18 o 
  -3   3  26        1.78        8.22      7.54 o 
  -1   3  26       59.80       54.93     11.87 o 
   1   3  26      188.50      180.46     14.61 o 
   3   3  26        7.42        7.41      4.72 o 
   5   3  26        2.13       10.18      5.12 o 
   7   3  26        2.30        4.60      5.94 o 
   9   3  26       34.42       48.05      9.69 o 
 -10   4  26        0.88        9.84      9.76 o 
  -8   4  26       78.73       86.05     15.90 o 
  -6   4  26      220.01      219.23     24.04 o 
  -4   4  26      173.45      143.12     20.07 o 
  -2   4  26       20.81       34.82     11.27 o 
   0   4  26       87.99      140.28     23.54 o 
   2   4  26       83.99       87.85     12.16 o 
 -23   1  27        5.60       30.11     12.82 o 
 -21   1  27      696.08      694.76     31.48 o 
 -19   1  27        4.18       -0.05      6.21 o 
 -17   1  27      301.33      282.51     19.13 o 
 -15   1  27      300.60      275.96     18.27 o 
 -13   1  27     1386.64     1340.05     37.94 o 
 -11   1  27      620.57      545.63     23.65 o 
  -9   1  27     1158.80     1125.62     32.83 o 
  -7   1  27        0.08        4.47      5.26 o 
  -5   1  27     3185.97     3260.78     53.54 o 
  -3   1  27     4349.76     4572.87     87.92 o 
  -1   1  27     2288.57     2350.63     39.54 o 
   1   1  27     2370.23     2475.00     68.91 o 
   3   1  27       53.80       49.40      9.17 o 
   5   1  27        0.01       11.97     18.58 o 
   7   1  27     1883.57     1906.03     59.52 o 
   9   1  27     1186.01     1231.39     49.35 o 
  11   1  27      376.21      358.36     27.74 o 
  13   1  27       90.81       52.63     16.53 o 
 -20   2  27       11.50       22.05     13.82 o 
 -18   2  27       98.49      132.32     24.31 o 
 -16   2  27       15.75       18.89     11.60 o 
 -14   2  27      885.60      939.33     33.18 o 
 -12   2  27      156.51      161.62     14.11 o 
 -10   2  27       23.37       30.96      7.06 o 
  -8   2  27        1.93       11.18      8.82 o 
  -6   2  27      146.04      166.18     15.18 o 
  -4   2  27        2.96       -0.51      6.91 o 
  -2   2  27       98.46       87.83      8.91 o 
   0   2  27      424.54      390.87     17.65 o 
   2   2  27      311.15      292.24     13.83 o 
   4   2  27      493.31      439.08     16.55 o 
   6   2  27      203.95      169.71     12.92 o 
   8   2  27        2.69       12.92     12.64 o 
  10   2  27       72.51       88.51     15.90 o 
  12   2  27       64.22      127.71     20.47 o 
 -17   3  27       10.17       25.49     11.37 o 
 -15   3  27        3.53       -1.87      9.53 o 
 -13   3  27      203.40      244.71     23.39 o 
 -11   3  27      389.17      400.41     28.96 o 
  -9   3  27      424.25      476.44     30.62 o 
  -7   3  27      118.78      150.62     17.84 o 
  -5   3  27      323.42      278.93     25.16 o 
  -3   3  27        0.10       10.33      6.84 o 
  -1   3  27       38.40       27.97      6.73 o 
   1   3  27      763.44      741.13     37.15 o 
   3   3  27        2.07        1.86      4.18 o 
   5   3  27       72.30       73.03      9.23 o 
   7   3  27        8.58       13.55      7.12 o 
  -8   4  27       76.83       92.30     17.28 o 
  -6   4  27      549.09      534.30     57.27 o 
  -4   4  27      253.24      238.99     35.53 o 
  -2   4  27       98.76       57.90     10.15 o 
   0   4  27        0.53        3.72      7.76 o 
 -22   0  28      249.95      286.40     36.07 o 
 -20   0  28      240.18      250.37     32.57 o 
 -18   0  28      281.01      253.53     31.49 o 
 -16   0  28      147.20      121.30     14.78 o 
 -14   0  28      104.68       91.07     13.06 o 
 -12   0  28      285.16      260.88     19.95 o 
 -10   0  28       55.71       52.27      9.33 o 
  -8   0  28      171.84      167.64     15.46 o 
  -6   0  28      386.59      318.91     31.18 o 
  -4   0  28      154.01      131.69     21.72 o 
  -2   0  28       29.18       13.11     10.73 o 
   0   0  28     2207.76     2324.40     68.58 o 
   2   0  28      369.54      368.79     41.05 o 
   4   0  28     2453.89     2488.02     91.58 o 
   6   0  28       82.45       96.97     20.50 o 
   8   0  28       18.61       36.09     14.96 o 
  10   0  28      231.86      219.12     32.03 o 
  12   0  28      552.64      437.62     49.04 o 
 -21   1  28      192.48      199.32     18.17 o 
 -19   1  28      105.46       74.52     12.94 o 
 -17   1  28      628.75      612.96     27.87 o 
 -15   1  28        0.51       -7.00      7.00 o 
 -13   1  28      309.72      334.78     20.05 o 
 -11   1  28      102.29       96.68     12.54 o 
  -9   1  28      378.75      419.73     21.15 o 
  -7   1  28      547.93      512.99     22.11 o 
  -5   1  28        6.16       57.53     10.28 o 
  -3   1  28     6849.11     7224.33     97.37 o 
  -1   1  28      850.08      831.59     31.47 o 
   1   1  28     1440.32     1504.23     39.85 o 
   3   1  28      462.90      444.55     22.57 o 
   5   1  28     1594.59     1560.19     52.92 o 
   7   1  28      262.30      264.42     24.62 o 
   9   1  28       25.99       37.35     12.45 o 
  11   1  28      120.46      104.57     16.73 o 
  13   1  28       16.57       32.14     12.42 o 
 -20   2  28      556.51      535.01     71.61 o 
 -18   2  28       24.95       23.75     11.71 o 
 -16   2  28     1426.44     1445.52     54.87 o 
 -14   2  28     1018.47      986.59     34.74 o 
 -12   2  28      143.79      139.60     15.73 o 
 -10   2  28      609.55      620.97     28.19 o 
  -8   2  28     1027.97      997.28     32.23 o 
  -6   2  28       13.87       15.00      6.62 o 
  -4   2  28       36.15       30.98      6.29 o 
  -2   2  28       46.86       23.36      6.08 o 
   0   2  28       84.28       75.86      8.91 o 
   2   2  28       41.89       39.08      6.56 o 
   4   2  28      107.98      111.30     10.48 o 
   6   2  28        3.15       13.90      6.17 o 
   8   2  28      147.60      145.47     18.29 o 
  10   2  28       69.50       75.25     25.54 o 
 -17   3  28       19.43       23.22     29.08 o 
 -15   3  28       78.26       37.74     12.87 o 
 -13   3  28      232.60      262.11     24.91 o 
 -11   3  28      549.06      577.53     52.00 o 
  -9   3  28      404.66      411.17     29.00 o 
  -7   3  28      235.44      224.73     21.45 o 
  -5   3  28      316.01      331.97     53.88 o 
  -3   3  28      103.50      111.51     15.50 o 
  -1   3  28      118.57       83.88      9.70 o 
   1   3  28        0.31       10.93      5.86 o 
   3   3  28       11.02       14.88     10.01 o 
   5   3  28       58.31       65.47     10.30 o 
   7   3  28        3.72        9.37      7.03 o 
  -6   4  28       13.61       30.88     12.03 o 
  -4   4  28      451.35      407.20     31.73 o 
 -21   1  29      165.22      200.56     18.16 o 
 -19   1  29       18.34        0.43      7.20 o 
 -17   1  29        5.27       18.41      9.73 o 
 -15   1  29       43.68       12.88      6.45 o 
 -13   1  29      281.57      305.34     19.92 o 
 -11   1  29       74.99       69.28      9.87 o 
  -9   1  29       87.32      101.08     11.09 o 
  -7   1  29       49.91       55.88     14.09 o 
  -5   1  29      515.06      557.49     23.56 o 
  -3   1  29     1003.52     1156.03     34.98 o 
  -1   1  29       31.82       36.43      8.61 o 
   1   1  29        0.03       32.99      9.97 o 
   3   1  29       17.47        1.20      8.14 o 
   5   1  29      870.61      871.31     40.53 o 
   7   1  29      106.05       99.32     16.46 o 
   9   1  29       85.70       69.91     14.48 o 
  11   1  29        4.39        1.07     17.34 o 
 -20   2  29       23.59       32.74     14.48 o 
 -18   2  29     1017.74     1226.17     52.86 o 
 -16   2  29       10.64       24.00     12.56 o 
 -14   2  29       84.95       97.43     12.46 o 
 -12   2  29       19.65       19.74     12.70 o 
 -10   2  29       36.71       63.61     10.66 o 
  -8   2  29      415.02      412.50     22.11 o 
  -6   2  29      693.26      734.82     28.11 o 
  -4   2  29        0.18       -0.05      6.04 o 
  -2   2  29      141.70      138.92     10.95 o 
   0   2  29      606.07      576.08     21.53 o 
   2   2  29      168.76      166.23     10.27 o 
   4   2  29        0.13       -0.19      5.90 o 
   6   2  29       16.75       16.66      7.21 o 
   8   2  29        0.01       10.13     13.62 o 
  10   2  29      953.10     1066.91     56.01 o 
 -15   3  29       47.01       52.49     14.35 o 
 -13   3  29      114.17      124.93     20.48 o 
 -11   3  29      885.49     1002.03     45.68 o 
  -9   3  29        0.30        5.93      8.73 o 
  -7   3  29      213.37      205.11     21.28 o 
  -5   3  29      120.96      102.73     20.93 o 
  -3   3  29      102.12       84.65     11.53 o 
  -1   3  29       12.86       23.32      7.09 o 
   1   3  29      286.67      322.13     25.84 o 
   3   3  29        2.98       13.15      6.81 o 
   5   3  29        2.39        4.85      6.00 o 
 -22   0  30      121.58      106.51     25.20 o 
 -20   0  30       80.57       97.91     21.95 o 
 -18   0  30      134.94      121.41     23.18 o 
 -16   0  30       29.75       23.96      8.21 o 
 -14   0  30       51.03       54.60     11.26 o 
 -12   0  30     1304.21     1223.87     43.49 o 
 -10   0  30       76.66       68.02     17.22 o 
  -8   0  30     1154.55     1044.98     59.38 o 
  -6   0  30      790.51      758.49     49.32 o 
  -4   0  30      517.75      507.03     41.55 o 
  -2   0  30     1183.42     1052.38     62.27 o 
   0   0  30     2917.57     2911.10    361.12 o 
   2   0  30     4761.16     5159.99     95.06 o 
   4   0  30     3178.09     3333.56    110.24 o 
   6   0  30      336.58      298.82     35.67 o 
   8   0  30      165.74      163.76     28.81 o 
  10   0  30      445.11      432.04     44.19 o 
  12   0  30      636.39      688.99     58.14 o 
 -21   1  30        3.35       23.90      8.36 o 
 -19   1  30      279.81      293.31     20.63 o 
 -17   1  30       17.39       15.82     10.17 o 
 -15   1  30       49.57       36.57      7.48 o 
 -13   1  30      614.10      537.98     25.84 o 
 -11   1  30       61.74       40.42      7.68 o 
  -9   1  30      118.22      133.26     14.01 o 
  -7   1  30      420.26      444.36     21.67 o 
  -5   1  30      104.95      153.94     14.43 o 
  -3   1  30      125.95      172.60     15.24 o 
  -1   1  30       10.02        2.88      7.83 o 
   1   1  30      298.86      303.00     19.40 o 
   3   1  30        4.71       15.64      7.99 o 
   5   1  30       60.54       58.57     13.42 o 
   7   1  30        3.96       -7.07      8.87 o 
   9   1  30       32.51       11.45     14.21 o 
  11   1  30       10.62       42.22     13.41 o 
 -18   2  30      626.71      538.42     57.85 o 
 -16   2  30      222.01      231.47     23.65 o 
 -14   2  30       27.90       20.81      7.44 o 
 -12   2  30       45.63       51.69      9.72 o 
 -10   2  30      772.57      700.16     28.83 o 
  -8   2  30      154.61      153.19     14.40 o 
  -6   2  30       36.75       37.91     11.66 o 
  -4   2  30       46.99       43.77      7.73 o 
  -2   2  30       23.62       13.29      5.20 o 
   0   2  30      161.79      138.28     12.76 o 
   2   2  30      346.38      345.44     15.77 o 
   4   2  30       64.45       84.45     14.92 o 
   6   2  30        7.19        4.86      7.91 o 
   8   2  30       92.41      118.89     18.21 o 
 -13   3  30       21.40       16.89     11.57 o 
 -11   3  30      269.67      265.13     25.30 o 
  -9   3  30        1.67       11.00     27.20 o 
  -7   3  30      114.17      106.48     20.53 o 
  -5   3  30      105.81      120.80     13.85 o 
  -3   3  30      429.34      406.09     24.89 o 
  -1   3  30        1.63        2.03      6.83 o 
   1   3  30       37.30       28.71      6.87 o 
   3   3  30        7.34       23.72      8.43 o 
 -19   1  31        3.56       11.25      6.85 o 
 -17   1  31      392.32      329.98     22.06 o 
 -15   1  31       43.67       21.07      7.67 o 
 -13   1  31      277.66      276.13     18.76 o 
 -11   1  31      422.94      390.17     21.67 o 
  -9   1  31     1511.81     1497.21     40.78 o 
  -7   1  31        3.54       18.38      8.67 o 
  -5   1  31     1581.22     1589.15     52.08 o 
  -3   1  31      192.90      190.18     16.81 o 
  -1   1  31      198.59      213.05     16.23 o 
   1   1  31      611.12      640.43     27.93 o 
   3   1  31      109.84      102.39     12.68 o 
   5   1  31       19.49       31.17      9.08 o 
   7   1  31        1.67       -0.61      8.52 o 
   9   1  31        4.19       16.30     10.95 o 
 -18   2  31        0.02       22.46     12.89 o 
 -16   2  31       18.97       16.20     10.22 o 
 -14   2  31        2.77       -6.39     18.77 o 
 -12   2  31      526.31      531.69     26.05 o 
 -10   2  31       20.09       27.29      7.86 o 
  -8   2  31       88.72       77.08     10.80 o 
  -6   2  31       31.46       37.17      8.84 o 
  -4   2  31        1.71        9.88     10.62 o 
  -2   2  31        0.00       -2.25      5.64 o 
   0   2  31      112.13      113.19     10.86 o 
   2   2  31        0.59       -1.20      5.82 o 
   4   2  31       82.97      109.29     15.04 o 
   6   2  31      125.57      134.49     17.42 o 
   8   2  31       28.18       40.10     12.96 o 
 -13   3  31       86.31       77.16     24.58 o 
 -11   3  31      614.77      719.70     48.26 o 
  -9   3  31       38.57       30.78     11.31 o 
  -7   3  31      352.59      348.33     27.59 o 
  -5   3  31      383.70      385.38     23.63 o 
  -3   3  31      192.10      186.09     16.42 o 
  -1   3  31       89.57       91.90     11.93 o 
   1   3  31       99.23      132.70     17.21 o 
   3   3  31       10.83       -3.14      9.33 o 
 -20   0  32       61.11       82.28     22.63 o 
 -18   0  32      261.59      292.00     36.31 o 
 -16   0  32      166.79      148.20     27.03 o 
 -14   0  32      101.88       66.49     19.44 o 
 -12   0  32      164.45      160.00     26.45 o 
 -10   0  32      706.10      620.07     47.47 o 
  -8   0  32      817.57      755.70     52.40 o 
  -6   0  32       50.51       57.22     19.18 o 
  -4   0  32       91.37      119.39     24.07 o 
  -2   0  32      129.25      126.84     26.16 o 
   0   0  32     1157.64     1259.37     48.45 o 
   2   0  32      989.24      932.14    102.79 o 
   4   0  32      152.63      152.88     19.28 o 
   6   0  32       30.82       38.73     19.22 o 
   8   0  32      362.13      366.24     42.11 o 
 -19   1  32       13.97       14.68      6.74 o 
 -17   1  32       14.18        9.87      7.44 o 
 -15   1  32      119.49       92.55     11.93 o 
 -13   1  32      273.38      298.53     19.95 o 
 -11   1  32        6.39       25.25      7.38 o 
  -9   1  32      313.52      314.96     19.72 o 
  -7   1  32      913.84      886.58     40.08 o 
  -5   1  32      638.16      715.78     46.51 o 
  -3   1  32       78.85       63.97     10.19 o 
  -1   1  32      395.50      403.95     22.40 o 
   1   1  32      299.82      345.08     23.76 o 
   3   1  32      286.01      277.44     19.66 o 
   5   1  32      304.83      304.92     22.08 o 
   7   1  32      142.35      138.89     19.67 o 
   9   1  32       41.25       28.12     12.24 o 
 -16   2  32        7.59        6.67     18.89 o 
 -14   2  32      214.41      189.73     27.25 o 
 -12   2  32        5.45       12.60      7.75 o 
 -10   2  32      138.76      113.75     13.05 o 
  -8   2  32       33.73       20.39      5.91 o 
  -6   2  32       25.69       36.34      8.82 o 
  -4   2  32       37.43       38.40      8.53 o 
  -2   2  32       48.14       30.87      7.83 o 
   0   2  32      158.84      171.12     13.45 o 
   2   2  32       69.83       73.56     13.17 o 
   4   2  32       26.07       14.19     11.88 o 
   6   2  32       25.13       18.04     30.17 o 
 -11   3  32       20.72       35.28     12.57 o 
  -9   3  32        1.57       -2.07      8.49 o 
  -7   3  32      256.75      251.74     36.53 o 
  -5   3  32       51.53       56.67     11.34 o 
  -3   3  32       90.73       77.36     11.42 o 
  -1   3  32       48.49       89.67     13.27 o 
 -17   1  33       60.99       58.06     10.90 o 
 -15   1  33      112.50      136.33     20.91 o 
 -13   1  33       56.36       46.83      9.47 o 
 -11   1  33       21.97       18.19      7.70 o 
  -9   1  33      387.86      404.46     27.68 o 
  -7   1  33      447.54      524.84     31.87 o 
  -5   1  33      337.48      364.71     42.05 o 
  -3   1  33       17.55        8.83      5.30 o 
  -1   1  33       18.39       29.15      8.90 o 
   1   1  33      895.15      960.38     35.57 o 
   3   1  33       78.22       76.82     11.52 o 
   5   1  33      460.96      489.11     46.41 o 
   7   1  33      135.66      185.03     17.99 o 
 -16   2  33       95.05       97.24     17.53 o 
 -14   2  33       21.46       22.03     12.03 o 
 -12   2  33      995.89     1058.74     37.53 o 
 -10   2  33      126.01      127.71     13.86 o 
  -8   2  33        6.96        4.26      6.11 o 
  -6   2  33      115.28      107.74     12.61 o 
  -4   2  33        0.21        0.98      5.87 o 
  -2   2  33        2.05       -2.24      6.62 o 
   0   2  33       14.74       24.08      6.54 o 
   2   2  33       26.57       20.28      7.71 o 
   4   2  33      120.38      151.80     23.47 o 
  -7   3  33      153.45      151.97     19.28 o 
  -5   3  33       71.21       80.20     12.89 o 
  -3   3  33      232.69      223.44     18.48 o 
 -18   0  34      140.69      179.01     29.82 o 
 -16   0  34     1180.46     1084.00     68.54 o 
 -14   0  34      352.99      285.06     34.43 o 
 -12   0  34      237.99      210.51     30.23 o 
 -10   0  34      728.05      707.39     52.65 o 
  -8   0  34      177.89      179.48     28.92 o 
  -6   0  34     5037.60     5034.09    139.46 o 
  -4   0  34      810.11      747.08     54.54 o 
  -2   0  34     9572.74    10270.21    199.77 o 
   0   0  34     2115.43     2226.06     96.03 o 
   2   0  34      341.25      349.16     30.22 o 
   4   0  34      140.77      148.55     20.84 o 
   6   0  34     1511.04     1579.74     59.90 o 
 -17   1  34        9.61       18.46      7.49 o 
 -15   1  34        1.69        7.57      6.88 o 
 -13   1  34       11.53        9.52      6.50 o 
 -11   1  34      165.41      134.02     18.04 o 
  -9   1  34      112.09      131.71     16.91 o 
  -7   1  34      742.05      786.71     39.38 o 
  -5   1  34       12.94       30.50     10.70 o 
  -3   1  34        2.33       -5.00      7.48 o 
  -1   1  34       10.73       11.12      6.55 o 
   1   1  34      761.02      821.34     33.51 o 
   3   1  34       47.61       62.72     11.68 o 
   5   1  34      358.18      446.06     26.70 o 
 -14   2  34       72.15       93.47     16.45 o 
 -12   2  34       56.15       61.98     12.27 o 
 -10   2  34       48.85       57.57     10.41 o 
  -8   2  34       86.19      100.11     11.99 o 
  -6   2  34       30.58       33.75      7.32 o 
  -4   2  34       73.48       63.53     24.06 o 
  -2   2  34       14.60        0.01     20.95 o 
   0   2  34       91.51       97.18     12.29 o 
   2   2  34      166.30      190.11     17.32 o 
 -15   1  35       10.73       19.81      8.17 o 
 -13   1  35       16.16       41.66     11.72 o 
 -11   1  35       13.35       17.83     13.34 o 
  -9   1  35       31.78       49.52     11.21 o 
  -7   1  35        1.21       50.38     22.61 o 
  -5   1  35        0.00        2.52      8.20 o 
  -3   1  35       39.24       54.78     12.46 o 
  -1   1  35        0.48        7.85      6.80 o 
   1   1  35      338.67      455.00     26.43 o 
   3   1  35      257.71      259.32     20.30 o 
 -12   2  35       54.09       48.92     13.58 o 
 -10   2  35        3.20        6.32      6.14 o 
  -8   2  35       71.87       98.62     12.66 o 
  -6   2  35       19.16       17.01      7.45 o 
  -4   2  35       50.27       59.21     12.89 o 
  -2   2  35       82.50       76.47     13.38 o 
   0   2  35        0.71       -2.12      6.70 o 
 -16   0  36      735.91      782.42     61.24 o 
 -14   0  36        1.83      -15.51     15.51 o 
 -12   0  36       39.52       26.76     15.06 o 
 -10   0  36      897.04     1086.66     67.61 o 
  -8   0  36      155.86      168.59     28.37 o 
  -6   0  36     2705.57     3241.90    116.10 o 
  -4   0  36        1.13        8.39     13.76 o 
  -2   0  36        7.18      114.50     25.21 o 
   0   0  36       50.18       35.04     16.93 o 
   2   0  36      575.37      592.16     44.40 o 
   4   0  36      336.98      330.95     76.19 o 
 -15   1  36      197.14      182.91     21.68 o 
 -13   1  36      228.77      209.00     35.48 o 
 -11   1  36      194.08      183.31     26.26 o 
  -9   1  36       19.25       28.93      9.65 o 
  -7   1  36       81.62       84.81     15.07 o 
  -5   1  36       77.22      109.62     16.73 o 
  -3   1  36      114.66      134.86     30.88 o 
  -1   1  36      191.28      155.49     17.13 o 
   1   1  36     1230.55     1332.17     45.58 o 
   3   1  36       74.84       82.19     12.80 o 
 -10   2  36       10.39        6.09      8.71 o 
  -8   2  36        1.21       -1.29      8.35 o 
  -6   2  36        0.69       -3.45     11.09 o 
  -4   2  36       33.01       29.55     11.36 o 
  -2   2  36        4.25        1.76      8.24 o 
 -13   1  37       32.17       46.22     13.87 o 
 -11   1  37       20.69       22.08      9.95 o 
  -9   1  37       76.47       78.35     14.32 o 
  -7   1  37       92.14      109.74     16.96 o 
  -5   1  37        7.26        0.16     18.12 o 
  -3   1  37      195.63      213.23     22.28 o 
  -1   1  37      103.03       88.77     14.74 o 
 -12   0  38       74.83       78.26     19.71 o 
 -10   0  38     1020.31     1039.72     68.88 o 
  -8   0  38      204.31      204.24     31.53 o 
  -6   0  38     1819.61     1896.10     92.29 o 
  -4   0  38      145.66      135.91     27.94 o 
  -2   0  38      173.35      226.36     34.33 o 
  -9   1  38        5.99       18.96      9.54 o 
  -7   1  38      193.30      214.59     23.17 o 
  -5   1  38      196.83      204.06     23.30 o 
  -3   1  38       28.03       22.60     11.27 o 
                                                 
